# Supplementary material for: The ribosome stabilizes partially folded intermediates of a nascent multi-domain protein
Source: Nat Chem. 2022 Aug 4;14(10):1165–73. doi: 10.1038/s41557-022-01004-0 (PMC7613651; doi:10.1038/s41557-022-01004-0)
Supplement: Source Data Fig. 1 — Source data. [file 41557_2022_1004_MOESM2_ESM.xlsx]

## Sheet: Source Data (Figure 1)
		FLN5 CSPs fluorination
		residue	CSP / ppm
		645	0.0159
		648	0.0066
		650	0.0033
		653	0.0189
		654	0.0321
		657	0.0255
		660	0.0115
		661	0.0124
		663	0.0007
		664	0.0144
		665	0.0177
		666	0.0116
		668	0.0047
		670	0.0145
		671	0.0201
		672	0.0245
		673	0.0625
		674	0.0714
		675	0.1115
		676	0.1519
		677	0.0602
		678	0.0098
		679	0.0069
		680	0.0052
		681	0.0143
		682	0.0164
		683	0.0041
		684	0.0481
		685	0.026
		686	0.0056
		687	0.0115
		688	0.0111
		689	0.0268
		691	0.0068
		692	0.0133
		693	0.0105
		694	0.0046
		695	0.0114
		696	0.0268
		697	0.0166
		700	0.0074
		701	0.0049
		702	0.015
		703	0.0119
		704	0.0141
		706	0.0062
		707	0.0123
		708	0.0093
		709	0.0076
		710	0.0322
		711	0.0041
		712	0.0037
		713	0.0587
		714	0.142
		715	0.0535
		716	0.0079
		717	0.0255
		718	0.008
		719	0.0128
		720	0.0162
		721	0.0203
		724	0.0084
		725	0.0037
		726	0.0074
		727	0.0104
		728	0.0085
		729	0.0233
		730	0.0053
		731	0.0108
		732	0.0125
		733	0.0045
		734	0.0099
		735	0.0078
		736	0.0065
		738	0.0136
		741	0.025
		743	0.0073
		744	0.0099
		745	0.016
		746	0.0153
		747	0.0087
		748	0.0039
		749	0.0115
		750	0.044
