# Supplementary material for: The ribosome stabilizes partially folded intermediates of a nascent multi-domain protein
Source: Nat Chem. 2022 Aug 4;14(10):1165–73. doi: 10.1038/s41557-022-01004-0 (PMC7613651; doi:10.1038/s41557-022-01004-0)
Supplement: Source Data Fig. 2 — Source data. [file 41557_2022_1004_MOESM3_ESM.xlsx]

## Sheet: plots
FLN5+X	pop_U / %	±	pop_I1 / %	±	pop_I2 / %	±	pop_N / %	±
21	1	0.03	0	0.201	0	0.201	0	0.035
28	1	0.045	0	0.336	0	0.336	0	0.067
31	0.44	0.08	0.253	0.09	0.206	0.076	0.101	0.036
34	0.143	0.02	0.334	0.071	0.363	0.101	0.16	0.031
37	0.096	0.027	0.235	0.089	0.449	0.11	0.22	0.038
42	0.057	0.03	0.19	0.104	0.489	0.144	0.264	0.056
47	0	0.008	0.204	0.035	0.552	0.095	0.244	0.033
55	0	0.011	0.209	0.036	0.501	0.087	0.29	0.037
67	0	0.014	0.157	0.064	0.255	0.273	0.588	0.184
110	0	0.047	0	0.156	0	0.109	1	0.065
FLN5+X	LW_U / Hz	±	LW_I1 / Hz	±	LW_I2 / Hz	±	LW_N / Hz	±
21	17.215	0.698291	NaN	NaN	NaN	NaN	NaN	NaN
28	18.588	1.04541	NaN	NaN	NaN	NaN	NaN	NaN
31	34.58	7.08	373.76	78.91	469.46	155.81	56.95	17.25
34	25.9575	2.03179	375.809	53.3918	393.702	72.462	55.0198	6.73436
37	33.7047	8.12802	303.035	75.0057	282.154	44.7923	35.0375	3.37577
42	20.5343	11.3279	234.028	95.9781	168.35	27.9012	20.133	2.08962
47	NaN	NaN	141.104	15.5668	177.587	14.9021	22.7862	1.86275
55	NaN	NaN	163.775	21.8406	121.813	12.3445	16.3524	1.20318
67	NaN	NaN	92.5096	22.6322	56.7235	16.5922	13.1969	1.25384
110	NaN	NaN	NaN	NaN	#VALUE!	NaN	19.2929	1.7255
