# Supplementary material for: The ribosome stabilizes partially folded intermediates of a nascent multi-domain protein
Source: Nat Chem. 2022 Aug 4;14(10):1165–73. doi: 10.1038/s41557-022-01004-0 (PMC7613651; doi:10.1038/s41557-022-01004-0)
Supplement: Source Data Fig. 3 — Source data. [file 41557_2022_1004_MOESM5_ESM.xlsx]

## Sheet: Sheet1
	[urea]	0 M	±	2 M	±
	pop_U	0.096	0.02	0.162	0.024
	pop_U+I1	0.316	0.036	0.338	0.048
	pop_U+I1+I2	0.551	0.052	0.58	0.073
	pop_total	1	0	1	0
		FLN5 RNCs U states		FLN5+47 Y719E
		LW / Hz		LW / Hz	±
		17.22		26.73	1.63
		18.59
		34.53
		25.96
		33.7
		20.17
	mean ± std	25.0283	7.6469
