# Supplementary material for: The ribosome stabilizes partially folded intermediates of a nascent multi-domain protein
Source: Nat Chem. 2022 Aug 4;14(10):1165–73. doi: 10.1038/s41557-022-01004-0 (PMC7613651; doi:10.1038/s41557-022-01004-0)
Supplement: Source Data Fig. 4 — Source data. [file 41557_2022_1004_MOESM6_ESM.xlsx]

## Sheet: Sheet1
	contact probability - sterics only (%)			contact probability - sterics+electrostatics (%)
residue	U	I	N	U	I	N
646	0.004	0.02	0.000	0.031	0.53	0.000
647	0.003	0.02	0	0.024	0.442	0
648	0.003	0.021	0	0.014	0.26	0
649	0.003	0.01	0	0.008	0.072	0
650	0.002	0.02	0	0.006	0.188	0
651	0.003	0.007	0	0.006	0.109	0.002
652	0.004	0.044	0.009	0.006	0.247	0.026
653	0.003	0.031	0.013	0.005	0.182	0.014
654	0.002	0.005	0.002	0.004	0.007	0.001
655	0.002	0.003	0.01	0.003	0.002	0.006
656	0.002	0.001	0.005	0.004	0	0.001
657	0.002	0.006	0.026	0.005	0.002	0.006
658	0.002	0.014	0.036	0.005	0.003	0.002
659	0.003	0.034	0.133	0.006	0.01	0.034
660	0.002	0.003	0.009	0.004	0.001	0.001
661	0.003	0.016	0.003	0.005	0.003	0.001
662	0.004	0.061	0.18	0.008	0.022	0.098
663	0.004	0.104	0.361	0.008	0.032	0.357
664	0.003	0.062	0.175	0.005	0.016	0.248
665	0.005	0.111	0.291	0.005	0.025	0.478
666	0.007	0.135	0.323	0.007	0.023	0.542
667	0.008	0.126	0.598	0.008	0.017	0.84
668	0.005	0.076	0.386	0.005	0.006	0.5
669	0.004	0.032	0.138	0.004	0.001	0.036
670	0.003	0.005	0.028	0.003	0	0.004
671	0.002	0.006	0.023	0.003	0	0
672	0.002	0.001	0.004	0.003	0	0
673	0.002	0.001	0.004	0.003	0	0
674	0.002	0	0	0.003	0	0
675	0.002	0	0.003	0.003	0	0.001
676	0.002	0	0	0.003	0	0
677	0.002	0.003	0.002	0.004	0.01	0.001
678	0.003	0.009	0	0.007	0.073	0
679	0.007	0.058	0.001	0.022	0.497	0.001
680	0.008	0.084	0.005	0.035	0.605	0.004
681	0.006	0.085	0.02	0.027	0.474	0.012
682	0.004	0.064	0.019	0.021	0.305	0.007
683	0.004	0.028	0.018	0.017	0.066	0.005
684	0.003	0.004	0.003	0.013	0.012	0
685	0.006	0.006	0.009	0.013	0.014	0
686	0.005	0.004	0.003	0.008	0.005	0
687	0.004	0.005	0.001	0.006	0.003	0
688	0.006	0.005	0.001	0.007	0.007	0
689	0.004	0	0	0.005	0.002	0
690	0.004	0.004	0	0.005	0.004	0
691	0.003	0	0	0.004	0	0
692	0.003	0.002	0	0.004	0	0
693	0.003	0	0	0.004	0	0
694	0.004	0.001	0.005	0.004	0.003	0.002
695	0.004	0.001	0.002	0.004	0	0.001
696	0.005	0.007	0.013	0.005	0.004	0.003
697	0.007	0.013	0.012	0.006	0.003	0.001
698	0.015	0.108	0.235	0.012	0.014	0.023
699	0.021	0.209	0.407	0.016	0.025	0.073
700	0.014	0.126	0.242	0.011	0.018	0.015
701	0.008	0.056	0.155	0.006	0.006	0.004
702	0.007	0.028	0.104	0.005	0.008	0.001
703	0.006	0.01	0.043	0.004	0.001	0
704	0.007	0.01	0.068	0.005	0	0
705	0.006	0.004	0.014	0.006	0	0
706	0.008	0.007	0.058	0.01	0	0.001
707	0.007	0.001	0.016	0.008	0	0
708	0.009	0.002	0.049	0.009	0	0
709	0.011	0.005	0.022	0.009	0	0
710	0.015	0.009	0.063	0.012	0	0
711	0.022	0.007	0.035	0.018	0.001	0
712	0.028	0.006	0.037	0.022	0.002	0
713	0.027	0.002	0.006	0.022	0.001	0
714	0.017	0.001	0.01	0.015	0	0
715	0.012	0	0.002	0.01	0	0
716	0.012	0.003	0.013	0.011	0	0
717	0.011	0.001	0.002	0.009	0	0
718	0.013	0.007	0.018	0.01	0	0
719	0.015	0.009	0.009	0.01	0	0
720	0.02	0.018	0.045	0.013	0	0.002
721	0.022	0.009	0.021	0.016	0	0.003
722	0.038	0.063	0.4	0.026	0.004	0.298
723	0.048	0.12	0.596	0.032	0.012	0.274
724	0.056	0.196	0.57	0.04	0.026	0.183
725	0.058	0.199	0.463	0.045	0.039	0.084
726	0.053	0.116	0.157	0.053	0.021	0.035
727	0.038	0.021	0.004	0.049	0.004	0
728	0.04	0.025	0.006	0.081	0.008	0.005
729	0.034	0.001	0	0.111	0.002	0
730	0.033	0	0.001	0.199	0.002	0.018
731	0.043	0	0	0.337	0.004	0
732	0.038	0	0	0.47	0.007	0.004
733	0.072	0.001	0	0.725	0.04	0
734	0.103	0.014	0.001	0.811	0.302	0.007
735	0.093	0.021	0.007	0.712	0.326	0.091
736	0.074	0.018	0.006	0.714	0.267	0.128
737	0.059	0.008	0.007	0.64	0.09	0.18
738	0.075	0.004	0.002	0.768	0.097	0.042
739	0.119	0.02	0.025	0.807	0.156	0.24
740	0.147	0.028	0.05	0.717	0.172	0.485
741	0.105	0.008	0.017	0.527	0.089	0.359
742	0.14	0.019	0.018	0.408	0.099	0.325
743	0.195	0.042	0.016	0.459	0.152	0.14
744	0.303	0.146	0.044	0.438	0.251	0.022
745	0.404	0.284	0.051	0.572	0.4	0.016
746	0.524	0.452	0.282	0.64	0.557	0.171
747	0.606	0.569	0.232	0.631	0.588	0.114
748	0.65	0.621	0.614	0.579	0.548	0.36
749	0.672	0.644	0.673	0.536	0.49	0.483
750	0.582	0.54	0.589	0.503	0.433	0.587
