# Supplementary material for: The ribosome stabilizes partially folded intermediates of a nascent multi-domain protein
Source: Nat Chem. 2022 Aug 4;14(10):1165–73. doi: 10.1038/s41557-022-01004-0 (PMC7613651; doi:10.1038/s41557-022-01004-0)
Supplement: Source Data Fig. 5 — Source data. [file 41557_2022_1004_MOESM7_ESM.xlsx]

## Sheet: Sheet1
	FLN5+47	±	FLN5+47 K646E/K680E	±
pop_U	0.143	0.016	0.065	0.032
pop_U+I1	0.477	0.046	0.4	0.12
pop_U+I1+I2	0.84	0.023	0.678	0.099
pop_total	1	0	1	0
	FLN5+47	±	FLN5+47 K646E/K680E	±
LW_U / Hz	25.96	2.03	26.99	13.29
LW_N / Hz	55.02	6.73	68.47	14.98
LW_I1 / Hz	375.81	53.39	268.7	76.877
LW_I2 / Hz	393.7	72.46	376.25	149.54
