# Supplementary material for: The ribosome stabilizes partially folded intermediates of a nascent multi-domain protein
Source: Nat Chem. 2022 Aug 4;14(10):1165–73. doi: 10.1038/s41557-022-01004-0 (PMC7613651; doi:10.1038/s41557-022-01004-0)
Supplement: Source Data Fig. 6 — Source data. [file 41557_2022_1004_MOESM8_ESM.xlsx]

## Sheet: Sheet1
	FLN5+X	∆GI1-U or bound / kcal/mol	±	∆GI2-U or bound / kcal/mol	±	∆GN-U or bound / kcal/mol	±
	31	0.33	0.404	1.016	0.359	0.873	0.324
	34	-0.504	0.099	-0.553	0.131	-0.066	0.087
	37	-0.533	0.203	-0.915	0.154	-0.493	0.13
	42	-0.712	0.302	-1.272	0.232	-0.906	0.216
	47	-1.855		-2.445		-1.981
	55	-1.704		-2.22		-1.922
	67	-1.329		-1.241		-2.166
	110	-0.713		-0.502		-5.98	0.11
