# Supplementary material for: The ribosome stabilizes partially folded intermediates of a nascent multi-domain protein
Source: Nat Chem. 2022 Aug 4;14(10):1165–73. doi: 10.1038/s41557-022-01004-0 (PMC7613651; doi:10.1038/s41557-022-01004-0)
Supplement: Source Data Extended Data Fig. 2 — Source data. [file 41557_2022_1004_MOESM10_ESM.xlsx]

## Sheet: Sheet1
		time / h	±	CS / ppm	±	LW / Hz	±	integral / a.u.	±
	I1	2.45217	1.45217	-61.80933012	0.02172065	176.281	28.097	2.99174	0.547301
		6.32461	1.45217	-61.78690034	0.0198882	152.942301	30.7472	2.56074	0.610205
		10.1971	1.45217	-61.83460888	0.0143589	115.425	19.0829	2.22179	0.434107
		14.0695	1.45214	-61.74841233	0.0275205	173.053	33.9537	2.47	0.572598
		17.942	1.45218	-61.83623313	0.0263793	225.607	30.0514	3.18347	0.486572
		time / h	±
	I2	2.45217	1.45217	-62.56784645	0.0111758	159.245287	22.2323	6.28893	1.45984
		6.32461	1.45217	-62.56757501	0.013891	178.975	25.0882	6.52857	1.38086
		10.1971	1.45217	-62.55704063	0.0148377	190.237	23.2115	5.93856	1.12461
		14.0695	1.45214	-62.59527989	0.00704161	122.067	16.1177	6.2804	1.32134
		17.942	1.45218	-62.55307748	0.0128248	181.648	20.9994	6.03979	1.05585
		time / h	±	CS / ppm	±	LW / Hz	±	integral / a.u.	±
	N	2.45217	1.45217	-62.5934	0.00117764	21.3521	2.99844436	2.61157	0.453236
		6.32461	1.45217	-62.59408692	0.00113582	23.2604	2.54351	3.00156	0.407056
		10.1971	1.45217	-62.59713385	0.000994366	23.0813446	2.36108	3.14671	0.367884
		14.0695	1.45214	-62.59896451	0.000912892	15.6095	2.69603	2.18574	0.452917
		17.942	1.45218	-62.59725158	0.00102759	23.7169	2.09686	3.2956	0.354807
