# Supplementary material for: The ribosome stabilizes partially folded intermediates of a nascent multi-domain protein
Source: Nat Chem. 2022 Aug 4;14(10):1165–73. doi: 10.1038/s41557-022-01004-0 (PMC7613651; doi:10.1038/s41557-022-01004-0)
Supplement: Source Data Extended Data Fig. 3 — Source data. [file 41557_2022_1004_MOESM12_ESM.xlsx]

## Sheet: plots
FLN5 CSPs fluorination			FLN5 CSPs K646E/K680E
residue	CSP / ppm		residue	CSP / ppm
645	0.0159		645	0.0163702
648	0.0066		648	0.0551619
650	0.0033		650	0.0872203			truncation	pop_U	±	pop_I	±	pop_Nl	±
653	0.0189		653	0.0230702			-12	1	0.00502935	0	0.00502935	0	0.00502935
654	0.0321		654	0.0273012			-9	0.881264	0.0865426	0.118736	0.0865426	0	0.0107816
657	0.0255		657	0.0108571			-6	0.788821	0.0601549	0.104922	0.00980671	0.106257	0.00986623
660	0.0115		660	0.0133969			0	0	0.010974	0	0.010974	1	0.010974
661	0.0124		661	0.0135511
663	0.0007		663	0.00520061
664	0.0144		664	0.0213781
665	0.0177		665	0.0112377
666	0.0116		666	0.0146601
668	0.0047		668	0.0148463
670	0.0145		670	0.0108142
671	0.0201		671	0.0118797
672	0.0245		672	0.0103557
673	0.0625		673	0.0145169
674	0.0714		674	0.0100553
675	0.1115		675	0.00168143
676	0.1519		676	0.0266489
677	0.0602		677	0.0219748
678	0.0098		678	0.0211233
679	0.0069		679	0.187311
680	0.0052		681	0.0437124
681	0.0143		683	0.0329271
682	0.0164		684	0.0201406
683	0.0041		685	0.135588
684	0.0481		686	0.101223
685	0.026		687	0.192735
686	0.0056		688	0.134974
687	0.0115		689	0.0480928
688	0.0111		691	0.0584688
689	0.0268		692	0.00610618
691	0.0068		693	0.0300721
692	0.0133		694	0.0198612
693	0.0105		695	0.014903
694	0.0046		697	0.0103218
695	0.0114		700	0.0151891
696	0.0268		701	0.0130155
697	0.0166		702	0.0138525
700	0.0074		703	0.0160934
701	0.0049		704	0.0143155
702	0.015		706	0.0195733
703	0.0119		707	0.0176716
704	0.0141		708	0.0184014
706	0.0062		709	0.0330499
707	0.0123		710	0.0175627
708	0.0093		711	0.035917
709	0.0076		712	0.0414425
710	0.0322		713	0.0388455
711	0.0041		714	0.0160138
712	0.0037		715	0.00870793
713	0.0587		716	0.0138163
714	0.142		717	0.0187221
715	0.0535		718	0.0159325
716	0.0079		719	0.0132039
717	0.0255		720	0.0140204
718	0.008		721	0.0372419
719	0.0128		724	0.0113062
720	0.0162		725	0.0154642
721	0.0203		726	0.0138047
724	0.0084		727	0.0109179
725	0.0037		728	0.00873871
726	0.0074		729	0.0582164
727	0.0104		730	0.0106107
728	0.0085		731	0.00779319
729	0.0233		732	0.00516224
730	0.0053		733	0.0284777
731	0.0108		734	0.0107703
732	0.0125		735	0.0198419
733	0.0045		736	0.0112619
734	0.0099		738	0.0151229
735	0.0078		741	0.0203739
736	0.0065		743	0.019682
738	0.0136		744	0.0190212
741	0.025		745	0.0121234
743	0.0073		746	0.0133186
744	0.0099		747	0.00762549
745	0.016		748	0.0182904
746	0.0153		749	0.0135983
747	0.0087		750	0.0126838
748	0.0039
749	0.0115
750	0.044

## Sheet: raw data
FLN5		FLN5 Y719E		FLN5∆6		FLN5∆9		FLN5∆12
CS / ppm	signal intensity	CS / ppm	signal intensity	CS / ppm	signal intensity	CS / ppm	signal intensity	CS / ppm	signal intensity
-49.999	-129168	-49.999	1406.94	-50	37755.8	-50.001	-438742	-50	-121889
-50.001	-171298	-50.001	4471.41	-50.001	-1251.88	-50.002	-571204	-50.001	-157294
-50.003	-217066	-50.003	7472.28	-50.003	-30801.8	-50.004	-607120	-50.003	-151013
-50.004	-235516	-50.004	9347.22	-50.004	-35594.9	-50.005	-530250	-50.004	-115773
-50.006	-170411	-50.006	9172.88	-50.006	-17074.5	-50.007	-374610	-50.006	-76541
-50.007	497.625	-50.007	6361.59	-50.007	10882.2	-50.008	-187358	-50.007	-52851.1
-50.009	226988	-50.009	795.812	-50.009	30667.5	-50.01	10388	-50.009	-46725.8
-50.01	421102	-50.01	-7206.03	-50.01	28893	-50.011	213650	-50.01	-45426.2
-50.012	528649	-50.012	-17019.4	-50.012	4170.38	-50.013	396146	-50.012	-38176.2
-50.013	558000	-50.013	-27954.6	-50.013	-30853	-50.014	504768	-50.013	-29374.4
-50.015	544153	-50.015	-39396.6	-50.015	-59793.4	-50.016	500806	-50.015	-29483.6
-50.016	503688	-50.016	-50907.2	-50.016	-75486.1	-50.017	402798	-50.016	-32624.6
-50.018	435336	-50.018	-62185.7	-50.018	-79733.6	-50.019	279422	-50.018	-14994.2
-50.019	352387	-50.019	-73029.1	-50.019	-73022.5	-50.02	196802	-50.019	37500.6
-50.021	291669	-50.021	-83187.9	-50.021	-52414.9	-50.022	173492	-50.021	108813
-50.022	279985	-50.022	-92266.5	-50.022	-20146	-50.023	189352	-50.022	169382
-50.024	299675	-50.024	-99732.5	-50.024	13806.1	-50.025	229538	-50.024	206244
-50.025	299362	-50.025	-105072	-50.025	41349.1	-50.026	302476	-50.025	226419
-50.027	241559	-50.027	-107987	-50.027	63524.5	-50.028	409514	-50.027	237150
-50.028	136017	-50.028	-108459	-50.028	86183	-50.029	515224	-50.028	237456
-50.03	28441.7	-50.03	-106663	-50.03	112921	-50.031	569688	-50.03	227846
-50.031	-35608.1	-50.031	-102766	-50.032	143962	-50.032	561984	-50.032	214489
-50.033	-36745.2	-50.033	-96747.5	-50.033	175274	-50.034	534622	-50.033	200891
-50.034	9809.25	-50.034	-88309.4	-50.035	195921	-50.035	539780	-50.035	185993
-50.036	54963.2	-50.036	-77044.6	-50.036	192095	-50.037	589024	-50.036	173413
-50.037	33211.4	-50.037	-62801.1	-50.038	159276	-50.039	643138	-50.038	171801
-50.039	-92359.6	-50.039	-46050	-50.039	107988	-50.04	641328	-50.039	180928
-50.041	-285593	-50.041	-27908.5	-50.041	56091	-50.042	539698	-50.041	185762
-50.042	-449228	-50.042	-9879.41	-50.042	18764.6	-50.043	343338	-50.042	171229
-50.044	-501264	-50.044	6580.03	-50.044	5590.12	-50.045	116104	-50.044	138174
-50.045	-443177	-50.045	20303.3	-50.045	18321.1	-50.046	-53470	-50.045	99834.2
-50.047	-345413	-50.047	30615.5	-50.047	45152.6	-50.048	-117642	-50.047	67980.4
-50.048	-269718	-50.048	37334.8	-50.048	63504.2	-50.049	-99152	-50.048	48453.9
-50.05	-219377	-50.05	40742.5	-50.05	57745.9	-50.051	-50624	-50.05	45579
-50.051	-164322	-50.051	41467.2	-50.051	33905.4	-50.052	3986	-50.051	61390.4
-50.053	-92950.5	-50.053	40308.7	-50.053	11146	-50.054	69728	-50.053	89327.6
-50.054	-24087.5	-50.054	38156.8	-50.054	-176.375	-50.055	140024	-50.054	115131
-50.056	21251	-50.056	35901.3	-50.056	-5687.25	-50.057	189896	-50.056	127875
-50.057	41321.7	-50.057	34341.8	-50.057	-11764.4	-50.058	210770	-50.057	129024
-50.059	47319.1	-50.059	34070.3	-50.059	-10120	-50.06	221076	-50.059	129489
-50.06	49190	-50.06	35410.7	-50.06	16540	-50.061	232656	-50.06	139675
-50.062	50991.5	-50.062	38348.3	-50.062	73126.2	-50.063	232218	-50.062	162176
-50.063	50994.3	-50.063	42541.6	-50.063	140108	-50.064	209308	-50.063	192233
-50.065	41991.1	-50.065	47346.9	-50.065	185964	-50.066	171224	-50.065	223879
-50.066	16647.4	-50.066	52031.2	-50.066	192413	-50.067	117618	-50.066	257058
-50.068	-25852.1	-50.068	56078.5	-50.068	166244	-50.069	22926	-50.068	298884
-50.069	-83050.1	-50.069	59461.2	-50.07	126545	-50.07	-128710	-50.07	354512
-50.071	-156303	-50.071	62677.8	-50.071	85159.9	-50.072	-312684	-50.071	414867
-50.072	-242211	-50.072	66597.6	-50.073	44215.8	-50.073	-486390	-50.073	457094
-50.074	-312827	-50.074	72113.5	-50.074	9046.88	-50.075	-624406	-50.074	463476
-50.075	-318361	-50.075	79823.2	-50.076	-6646.25	-50.077	-711674	-50.076	440505
-50.077	-226652	-50.077	89735.3	-50.077	7605.5	-50.078	-727488	-50.077	415237
-50.079	-62222.2	-50.079	101162	-50.079	47633.1	-50.08	-669240	-50.079	411175
-50.08	102431	-50.08	112819	-50.08	100253	-50.081	-570628	-50.08	430313
-50.082	201046	-50.082	123275	-50.082	156948	-50.083	-462282	-50.082	457410
-50.083	222184	-50.083	131503	-50.083	216916	-50.084	-332384	-50.083	474364
-50.085	207844	-50.085	137205	-50.085	278102	-50.086	-165862	-50.085	467352
-50.086	205797	-50.086	140801	-50.086	332293	-50.087	-9332	-50.086	429884
-50.088	219965	-50.088	143062	-50.088	371724	-50.089	51220	-50.088	370151
-50.089	205416	-50.089	144737	-50.089	397014	-50.09	-15558	-50.089	314210
-50.091	114519	-50.091	146313	-50.091	414288	-50.092	-153600	-50.091	291256
-50.092	-50425.9	-50.092	148002	-50.092	425685	-50.093	-284392	-50.092	311012
-50.094	-231182	-50.094	149849	-50.094	426418	-50.095	-370324	-50.094	357621
-50.095	-354101	-50.095	151855	-50.095	412212	-50.096	-415124	-50.095	404838
-50.097	-366931	-50.097	154037	-50.097	385645	-50.098	-443112	-50.097	431831
-50.098	-244754	-50.098	156416	-50.098	351565	-50.099	-491770	-50.098	426773
-50.1	3042.38	-50.1	158941	-50.1	308682	-50.101	-587662	-50.1	386757
-50.101	301949	-50.101	161465	-50.101	251813	-50.102	-705594	-50.101	321829
-50.103	507756	-50.103	163756	-50.103	183643	-50.104	-772524	-50.103	253484
-50.104	487479	-50.104	165530	-50.104	118713	-50.105	-730140	-50.104	200185
-50.106	238168	-50.106	166482	-50.106	71281.5	-50.107	-584602	-50.106	163538
-50.107	-87731.2	-50.107	166337	-50.108	42191	-50.108	-394638	-50.108	133089
-50.109	-300586	-50.109	164917	-50.109	21376.9	-50.11	-224444	-50.109	103770
-50.11	-322374	-50.11	162209	-50.111	835.5	-50.111	-103552	-50.111	82946.4
-50.112	-217465	-50.112	158404	-50.112	-19379.6	-50.113	-2514	-50.112	78426.5
-50.113	-95652.8	-50.113	153924	-50.114	-35230.5	-50.115	152496	-50.114	85361.2
-50.115	-11136.5	-50.115	149355	-50.115	-42487.1	-50.116	408052	-50.115	91117.8
-50.117	45535.6	-50.117	145265	-50.117	-37071.9	-50.118	717220	-50.117	91609.4
-50.118	89737.1	-50.118	141934	-50.118	-18886.1	-50.119	968386	-50.118	96229.1
-50.12	105601	-50.12	139193	-50.12	2390.38	-50.121	1087318	-50.12	114351
-50.121	64013.5	-50.121	136507	-50.121	11938.1	-50.122	1080572	-50.121	143037
-50.123	-40362.9	-50.123	133216	-50.123	5483.38	-50.124	980330	-50.123	173664
-50.124	-177358	-50.124	128859	-50.124	-2140.25	-50.125	787542	-50.124	206513
-50.126	-300148	-50.126	123366	-50.126	9859.38	-50.127	493360	-50.126	249451
-50.127	-371203	-50.127	117126	-50.127	45908.8	-50.128	124800	-50.127	301972
-50.129	-375965	-50.129	110868	-50.129	87986.8	-50.13	-254562	-50.129	350371
-50.13	-323190	-50.13	105441	-50.13	113245	-50.131	-574618	-50.13	384092
-50.132	-238693	-50.132	101559	-50.132	115280	-50.133	-780292	-50.132	408923
-50.133	-154086	-50.133	99678.8	-50.133	106357	-50.134	-851704	-50.133	435754
-50.135	-89972.4	-50.135	99963.7	-50.135	100891	-50.136	-824178	-50.135	460488
-50.136	-43661.7	-50.136	102341	-50.136	101083	-50.137	-769088	-50.136	465477
-50.138	2415.25	-50.138	106566	-50.138	99996.2	-50.139	-733764	-50.138	441240
-50.139	53974.6	-50.139	112260	-50.139	94414.6	-50.14	-711054	-50.139	398604
-50.141	89980	-50.141	118889	-50.141	89781.4	-50.142	-671050	-50.141	356435
-50.142	83961.8	-50.142	125732	-50.142	92795	-50.143	-598714	-50.142	323996
-50.144	42440.4	-50.144	131904	-50.144	103512	-50.145	-490780	-50.144	299276
-50.145	12367.8	-50.145	136591	-50.146	116495	-50.146	-344556	-50.146	279557
-50.147	40170.2	-50.147	139341	-50.147	127000	-50.148	-176358	-50.147	267035
-50.148	122114	-50.148	140236	-50.149	134499	-50.149	-27200	-50.149	265071
-50.15	198631	-50.15	139794	-50.15	141699	-50.151	73924	-50.15	274570
-50.151	199388	-50.151	138615	-50.152	151434	-50.153	139164	-50.152	295848
-50.153	97403.8	-50.153	136986	-50.153	162981	-50.154	193594	-50.153	329821
-50.155	-69089.1	-50.155	134684	-50.155	170832	-50.156	234006	-50.155	372767
-50.156	-214911	-50.156	131154	-50.156	169728	-50.157	234158	-50.156	411249
-50.158	-251299	-50.158	125916	-50.158	161691	-50.159	183250	-50.158	427630
-50.159	-136067	-50.159	118894	-50.159	154747	-50.16	95358	-50.159	414289
-50.161	93079.2	-50.161	110417	-50.161	152638	-50.162	-6726	-50.161	381122
-50.162	330590	-50.162	100953	-50.162	149177	-50.163	-95820	-50.162	347623
-50.164	467051	-50.164	90862.9	-50.164	135621	-50.165	-133260	-50.164	329091
-50.165	462630	-50.165	80366.8	-50.165	111543	-50.166	-85236	-50.165	331284
-50.167	366434	-50.167	69667.8	-50.167	84938.1	-50.168	43562	-50.167	353133
-50.168	264419	-50.168	59059.2	-50.168	63548	-50.169	204614	-50.168	388605
-50.17	208595	-50.17	48957.2	-50.17	48890.9	-50.171	340340	-50.17	426542
-50.171	191212	-50.171	39881.5	-50.171	36691	-50.172	422394	-50.171	454816
-50.173	169801	-50.173	32410	-50.173	18814.4	-50.174	455860	-50.173	465903
-50.174	101465	-50.174	27089.9	-50.174	-13550.4	-50.175	453740	-50.174	456874
-50.176	-36851.7	-50.176	24258.8	-50.176	-62998.6	-50.177	412552	-50.176	427738
-50.177	-230288	-50.177	23856.1	-50.177	-120010	-50.178	317434	-50.177	387002
-50.179	-411881	-50.179	25356	-50.179	-167540	-50.18	173064	-50.179	356159
-50.18	-487135	-50.18	27906.2	-50.18	-193632	-50.181	19276	-50.18	356296
-50.182	-405115	-50.182	30629.7	-50.182	-198308	-50.183	-95032	-50.182	384248
-50.183	-212864	-50.183	32902.6	-50.184	-187818	-50.184	-157028	-50.184	409420
-50.185	-23461.9	-50.185	34496.1	-50.185	-165337	-50.186	-202738	-50.185	401552
-50.186	79194.5	-50.186	35523	-50.187	-129935	-50.187	-281242	-50.187	357582
-50.188	97695.7	-50.188	36321	-50.188	-82785.4	-50.189	-411382	-50.188	297238
-50.189	84481.5	-50.189	37323.9	-50.19	-31102.8	-50.191	-570180	-50.19	238855
-50.191	67088.7	-50.191	38981.6	-50.191	14622.4	-50.192	-709080	-50.191	188116
-50.193	25487.2	-50.193	41575	-50.193	46541.2	-50.194	-779574	-50.193	146122
-50.194	-63650.6	-50.194	45097.3	-50.194	62803.4	-50.195	-757808	-50.194	116642
-50.196	-177186	-50.196	49206	-50.196	66758.9	-50.197	-657876	-50.196	102296
-50.197	-244402	-50.197	53384.2	-50.197	63875.2	-50.198	-521894	-50.197	100656
-50.199	-192997	-50.199	57154.2	-50.199	58599.8	-50.2	-392880	-50.199	108632
-50.2	-6962.75	-50.2	60309	-50.2	53351.1	-50.201	-292980	-50.2	127604
-50.202	242356	-50.202	62947.3	-50.202	49763.5	-50.203	-223612	-50.202	161101
-50.203	424366	-50.203	65404.6	-50.203	50585.4	-50.204	-178340	-50.203	208872
-50.205	438487	-50.205	68012.9	-50.205	59693	-50.206	-152302	-50.205	264861
-50.206	304460	-50.206	70882.9	-50.206	80061.4	-50.207	-140014	-50.206	320123
-50.208	162183	-50.208	73780.8	-50.208	111526	-50.209	-128096	-50.208	366190
-50.209	157363	-50.209	76242.8	-50.209	149248	-50.21	-104028	-50.209	397172
-50.211	310139	-50.211	77808.7	-50.211	182840	-50.212	-82780	-50.211	411064
-50.212	498360	-50.212	78250.8	-50.212	198595	-50.213	-110478	-50.212	410663
-50.214	575817	-50.214	77662	-50.214	188519	-50.215	-209832	-50.214	403002
-50.215	503893	-50.215	76490.3	-50.215	161602	-50.216	-318226	-50.215	395697
-50.217	365698	-50.217	75467.9	-50.217	142770	-50.218	-315064	-50.217	391959
-50.218	264231	-50.218	75497.1	-50.218	151871	-50.219	-142108	-50.218	388336
-50.22	224726	-50.22	77336.4	-50.22	180516	-50.221	122332	-50.22	378700
-50.221	196524	-50.221	81310.9	-50.221	194978	-50.222	335902	-50.221	360673
-50.223	128210	-50.223	87221.6	-50.223	167001	-50.224	424904	-50.223	338146
-50.224	21987.6	-50.224	94524.2	-50.225	99573.1	-50.225	420450	-50.225	318165
-50.226	-78194.6	-50.226	102656	-50.226	20487.8	-50.227	378484	-50.226	306784
-50.227	-130209	-50.227	111203	-50.228	-44302.1	-50.229	313300	-50.228	307038
-50.229	-121362	-50.229	119850	-50.229	-84571.8	-50.23	217340	-50.229	319152
-50.231	-72673.8	-50.231	128245	-50.231	-98601.6	-50.232	114658	-50.231	342209
-50.232	-30404	-50.232	135931	-50.232	-85056.6	-50.233	61204	-50.232	376129
-50.234	-39815.9	-50.234	142347	-50.234	-47486.9	-50.235	101398	-50.234	419629
-50.235	-102915	-50.235	146916	-50.235	561.25	-50.236	235050	-50.235	463365
-50.237	-159559	-50.237	149133	-50.237	42285.8	-50.238	423544	-50.237	487252
-50.238	-131559	-50.238	148717	-50.238	68662.9	-50.239	618234	-50.238	471436
-50.24	-1605.81	-50.24	145729	-50.24	79548.1	-50.241	788228	-50.24	413673
-50.241	157694	-50.241	140652	-50.241	77698	-50.242	928212	-50.241	334923
-50.243	248127	-50.243	134301	-50.243	67181.6	-50.244	1042548	-50.243	265993
-50.244	243822	-50.244	127610	-50.244	56188.6	-50.245	1129026	-50.244	228413
-50.246	219520	-50.246	121331	-50.246	53990.8	-50.247	1180384	-50.246	225018
-50.247	273729	-50.247	115788	-50.247	61524	-50.248	1196760	-50.247	243460
-50.249	418525	-50.249	110794	-50.249	67812.1	-50.25	1190734	-50.249	265628
-50.25	547579	-50.25	105820	-50.25	59199.8	-50.251	1180384	-50.25	276942
-50.252	527662	-50.252	100356	-50.252	31871.9	-50.253	1179654	-50.252	271556
-50.253	337001	-50.253	94254.9	-50.253	-4810.38	-50.254	1183668	-50.253	251250
-50.255	107504	-50.255	87822.5	-50.255	-35665.4	-50.256	1159214	-50.255	220677
-50.256	6250	-50.256	81586.3	-50.256	-50681.5	-50.257	1067216	-50.256	184458
-50.258	66434.2	-50.258	75976.6	-50.258	-52236.9	-50.259	909448	-50.258	147684
-50.259	154843	-50.259	71181.6	-50.259	-53802	-50.26	748106	-50.259	115827
-50.261	119342	-50.261	67259.1	-50.261	-68320.6	-50.262	660790	-50.261	92435.2
-50.262	-54167.8	-50.262	64279.7	-50.263	-94669.2	-50.263	678846	-50.263	77514.8
-50.264	-253807	-50.264	62425.6	-50.264	-117412	-50.265	774594	-50.264	68067.1
-50.265	-381221	-50.265	61895.8	-50.266	-122904	-50.267	900788	-50.266	58884.2
-50.267	-426490	-50.267	62793.9	-50.267	-113590	-50.268	1022378	-50.267	43211
-50.269	-407916	-50.269	65006.6	-50.269	-101994	-50.27	1111934	-50.269	16010.9
-50.27	-307619	-50.27	68173.5	-50.27	-92830.6	-50.271	1139454	-50.27	-20743.6
-50.272	-113210	-50.272	71700.3	-50.272	-77459.5	-50.273	1083076	-50.272	-56205.6
-50.273	115548	-50.273	74895.7	-50.273	-46295.9	-50.274	948708	-50.273	-75671.5
-50.275	283932	-50.275	77147.4	-50.275	1110.88	-50.276	775638	-50.275	-69412.5
-50.276	360448	-50.276	78119.3	-50.276	60684.8	-50.277	617236	-50.276	-38142.8
-50.278	386005	-50.278	77787.1	-50.278	129617	-50.279	506516	-50.278	8787.5
-50.279	382020	-50.279	76348	-50.279	200396	-50.28	433278	-50.279	60228
-50.281	308241	-50.281	74019.7	-50.281	254919	-50.282	361032	-50.281	107978
-50.282	143113	-50.282	70892.5	-50.282	275990	-50.283	273436	-50.282	145486
-50.284	-39308	-50.284	66866	-50.284	265535	-50.285	200844	-50.284	165244
-50.285	-125719	-50.285	61757.4	-50.285	243881	-50.286	189838	-50.285	163162
-50.287	-83250.5	-50.287	55438.8	-50.287	228750	-50.288	247462	-50.287	147518
-50.288	21612.7	-50.288	48000.3	-50.288	220272	-50.289	319164	-50.288	139349
-50.29	118658	-50.29	39773.2	-50.29	208918	-50.291	325066	-50.29	158846
-50.291	200360	-50.291	31220	-50.291	191958	-50.292	218730	-50.291	210301
-50.293	281216	-50.293	22754.5	-50.293	177045	-50.294	19588	-50.293	280166
-50.294	340023	-50.294	14602.4	-50.294	172432	-50.295	-202286	-50.294	346995
-50.296	345796	-50.296	6845.34	-50.296	179051	-50.297	-368822	-50.296	392626
-50.297	322538	-50.297	-448.562	-50.297	192857	-50.298	-426424	-50.297	408987
-50.299	339433	-50.299	-7120.09	-50.299	211757	-50.3	-352306	-50.299	400666
-50.3	421637	-50.3	-12917.7	-50.301	237536	-50.301	-153706	-50.301	380563
-50.302	497678	-50.302	-17575	-50.302	270861	-50.303	122478	-50.302	359028
-50.303	462152	-50.303	-20900.5	-50.304	305846	-50.305	394498	-50.304	336628
-50.305	290381	-50.305	-22780.8	-50.305	331834	-50.306	588946	-50.305	309754
-50.306	76999.4	-50.306	-23188.3	-50.307	341470	-50.308	688936	-50.307	281258
-50.308	-47210.8	-50.308	-22191.2	-50.308	336200	-50.309	731488	-50.308	262015
-50.31	-36185.3	-50.31	-20058.9	-50.31	323393	-50.311	758012	-50.31	262232
-50.311	33948.7	-50.311	-17300.5	-50.311	310699	-50.312	778636	-50.311	284901
-50.313	45801.2	-50.313	-14467.9	-50.313	304340	-50.314	783468	-50.313	326564
-50.314	-44207.9	-50.314	-11772.8	-50.314	309082	-50.315	769034	-50.314	379336
-50.316	-171657	-50.316	-8865.84	-50.316	324575	-50.317	743552	-50.316	430589
-50.317	-239216	-50.317	-5051.53	-50.317	341994	-50.318	713490	-50.317	466232
-50.319	-217787	-50.319	141.75	-50.319	348448	-50.32	669340	-50.319	480046
-50.32	-171818	-50.32	6487.06	-50.32	336089	-50.321	580694	-50.32	480499
-50.322	-192300	-50.322	12991.6	-50.322	306103	-50.323	417742	-50.322	486087
-50.323	-312103	-50.323	18264.5	-50.323	265847	-50.324	195434	-50.323	510574
-50.325	-483022	-50.325	21086.7	-50.325	225725	-50.326	-10206	-50.325	550042
-50.326	-624206	-50.326	20863.3	-50.326	196967	-50.327	-111764	-50.326	583974
-50.328	-686399	-50.328	17935.2	-50.328	186082	-50.329	-75864	-50.328	592634
-50.329	-672394	-50.329	13480.5	-50.329	187891	-50.33	73146	-50.329	576627
-50.331	-604958	-50.331	9126.38	-50.331	186994	-50.332	303794	-50.331	557124
-50.332	-488461	-50.332	6305.19	-50.332	170136	-50.333	595678	-50.332	553160
-50.334	-315249	-50.334	5736.19	-50.334	137742	-50.335	903742	-50.334	560891
-50.335	-111179	-50.335	7237.72	-50.335	103043	-50.336	1148248	-50.335	560639
-50.337	44473.4	-50.337	9996.62	-50.337	80267.4	-50.338	1267048	-50.337	542839
-50.338	72265.2	-50.338	13058.3	-50.339	73589	-50.339	1259792	-50.339	519113
-50.34	-24163.4	-50.34	15724.8	-50.34	75797.2	-50.341	1162478	-50.34	505280
-50.341	-143425	-50.341	17636.6	-50.342	75916.6	-50.342	994822	-50.342	501411
-50.343	-173988	-50.343	18635.4	-50.343	67416.9	-50.344	757540	-50.343	494999
-50.344	-97109.2	-50.344	18625.3	-50.345	49830.8	-50.346	477934	-50.345	478726
-50.346	7544.06	-50.346	17608.7	-50.346	25397.2	-50.347	232882	-50.346	456415
-50.348	56364	-50.348	15706.1	-50.348	-2515.62	-50.349	109390	-50.348	432630
-50.349	46950.4	-50.349	13127.7	-50.349	-27710.6	-50.35	135244	-50.349	405586
-50.351	45409.4	-50.351	10067.2	-50.351	-42877.2	-50.352	250462	-50.351	374090
-50.352	105864	-50.352	6674.56	-50.352	-45998	-50.353	360422	-50.352	345484
-50.354	216427	-50.354	3090.78	-50.354	-43332.2	-50.355	425348	-50.354	330891
-50.355	313891	-50.355	-498.031	-50.355	-43671.5	-50.356	482964	-50.355	333755
-50.357	332027	-50.357	-3913.16	-50.357	-50214.5	-50.358	570216	-50.357	346887
-50.358	241487	-50.358	-7046.38	-50.358	-59467.4	-50.359	643622	-50.358	360421
-50.36	74967.2	-50.36	-9945.41	-50.36	-65726	-50.361	612076	-50.36	370768
-50.361	-69049.9	-50.361	-12775.2	-50.361	-65118.2	-50.362	441676	-50.361	383271
-50.363	-73906.1	-50.363	-15720.1	-50.363	-57212.8	-50.364	195752	-50.363	408315
-50.364	97814.7	-50.364	-18878.5	-50.364	-44400.5	-50.365	-32638	-50.364	452737
-50.366	338981	-50.366	-22250.7	-50.366	-26847.9	-50.367	-198564	-50.366	511151
-50.367	457487	-50.367	-25812.3	-50.367	2470.62	-50.368	-316010	-50.367	565648
-50.369	335224	-50.369	-29506.8	-50.369	52237.8	-50.37	-424992	-50.369	597842
-50.37	35838.8	-50.37	-33136.2	-50.37	117782	-50.371	-560550	-50.37	602895
-50.372	-254417	-50.372	-36230.3	-50.372	177292	-50.373	-732488	-50.372	590169
-50.373	-391105	-50.373	-38118.4	-50.373	211086	-50.374	-917292	-50.373	570091
-50.375	-368455	-50.375	-38170.2	-50.375	223161	-50.376	-1081376	-50.375	543405
-50.376	-267063	-50.376	-36066.8	-50.377	235145	-50.377	-1211136	-50.377	504320
-50.378	-146309	-50.378	-31946.1	-50.378	257791	-50.379	-1306888	-50.378	452322
-50.379	-14823.1	-50.379	-26453.7	-50.38	276849	-50.38	-1356572	-50.38	398247
-50.381	116665	-50.381	-20607.8	-50.381	272150	-50.382	-1341592	-50.381	358269
-50.382	204630	-50.382	-15506	-50.383	244658	-50.384	-1265292	-50.383	341196
-50.384	214386	-50.384	-11926	-50.384	217108	-50.385	-1148368	-50.384	341207
-50.386	165458	-50.386	-10098.6	-50.386	209485	-50.387	-997790	-50.386	343865
-50.387	109154	-50.387	-9792.94	-50.387	221454	-50.388	-810690	-50.387	340475
-50.389	74122.6	-50.389	-10697.2	-50.389	240369	-50.39	-607406	-50.389	335010
-50.39	59842	-50.39	-12731.8	-50.39	258325	-50.391	-425416	-50.39	336092
-50.392	72539.7	-50.392	-16110.8	-50.392	274414	-50.393	-278102	-50.392	344952
-50.393	126341	-50.393	-21141.9	-50.393	284112	-50.394	-152222	-50.393	354359
-50.395	196504	-50.395	-27896.3	-50.395	277127	-50.396	-44110	-50.395	356258
-50.396	208875	-50.396	-36023.7	-50.396	249185	-50.397	42142	-50.396	345600
-50.398	112873	-50.398	-44674.8	-50.398	209483	-50.399	135174	-50.398	319370
-50.399	-44889.8	-50.399	-52663.9	-50.399	172035	-50.4	281442	-50.399	279722
-50.401	-152946	-50.401	-58725.1	-50.401	145258	-50.402	466988	-50.401	238820
-50.402	-146436	-50.402	-61859.8	-50.402	134617	-50.403	600548	-50.402	213512
-50.404	-65473.9	-50.404	-61630.9	-50.404	148663	-50.405	603660	-50.404	211517
-50.405	2179.38	-50.405	-58334	-50.405	191769	-50.406	488946	-50.405	226408
-50.407	14018.8	-50.407	-52950.1	-50.407	252308	-50.408	321948	-50.407	247427
-50.408	-5712	-50.408	-46916	-50.408	306746	-50.409	142502	-50.408	269358
-50.41	-21341	-50.41	-41699.8	-50.41	336036	-50.411	-44472	-50.41	291304
-50.411	-39579.4	-50.411	-38366.4	-50.411	332179	-50.412	-231596	-50.411	311718
-50.413	-104004	-50.413	-37251.3	-50.413	292021	-50.414	-404380	-50.413	328769
-50.414	-243142	-50.414	-37936.3	-50.415	216286	-50.415	-558870	-50.415	343030
-50.416	-427228	-50.416	-39485.4	-50.416	116895	-50.417	-688608	-50.416	357846
-50.417	-579522	-50.417	-40916.4	-50.418	15801.5	-50.418	-757930	-50.418	379714
-50.419	-637266	-50.419	-41622.3	-50.419	-67299.9	-50.42	-723452	-50.419	417052
-50.42	-600276	-50.42	-41614.7	-50.421	-120542	-50.422	-586560	-50.421	471742
-50.422	-508696	-50.422	-41484.9	-50.422	-135498	-50.423	-408788	-50.422	530044
-50.424	-377540	-50.424	-42125.7	-50.424	-110341	-50.425	-269510	-50.424	568571
-50.425	-182247	-50.425	-44316.6	-50.425	-61048.5	-50.426	-213136	-50.425	573277
-50.427	74145.5	-50.427	-48386.3	-50.427	-15716.2	-50.428	-231326	-50.427	548319
-50.428	308312	-50.428	-54086.1	-50.428	10628.9	-50.429	-288194	-50.428	505810
-50.43	417052	-50.43	-60761.1	-50.43	27434.4	-50.431	-359616	-50.43	454678
-50.431	398025	-50.431	-67670.6	-50.431	48094	-50.432	-441188	-50.431	402230
-50.433	376227	-50.433	-74272.8	-50.433	68577	-50.434	-510216	-50.433	357168
-50.434	482808	-50.434	-80309.9	-50.434	75481.9	-50.435	-501768	-50.434	323816
-50.436	712068	-50.436	-85631.5	-50.436	66502	-50.437	-362080	-50.436	300114
-50.437	909873	-50.437	-89965.8	-50.437	50666.8	-50.438	-125556	-50.437	287043
-50.439	902451	-50.439	-92819.6	-50.439	33837	-50.44	93444	-50.439	292575
-50.44	641817	-50.44	-93632.8	-50.44	15412.6	-50.441	202998	-50.44	317509
-50.442	248572	-50.442	-91951.3	-50.442	-4079.75	-50.443	201356	-50.442	344627
-50.443	-72845.7	-50.443	-87551.8	-50.443	-23356.2	-50.444	143770	-50.443	352046
-50.445	-179655	-50.445	-80445.2	-50.445	-46312	-50.446	77718	-50.445	335078
-50.446	-85105	-50.446	-70864.8	-50.446	-77472.4	-50.447	29164	-50.446	306679
-50.448	77587.9	-50.448	-59256.7	-50.448	-111298	-50.449	15414	-50.448	280535
-50.449	185920	-50.449	-46287.8	-50.449	-133949	-50.45	32996	-50.449	262397
-50.451	218448	-50.451	-32790.8	-50.451	-135552	-50.452	45366	-50.451	254646
-50.452	218260	-50.452	-19700.1	-50.453	-114998	-50.453	11250	-50.453	257948
-50.454	201384	-50.454	-7921	-50.454	-75406	-50.455	-75918	-50.454	268663
-50.455	144241	-50.455	1768.81	-50.456	-23218.4	-50.456	-183598	-50.456	284012
-50.457	58222.8	-50.457	8817.78	-50.457	30043.6	-50.458	-263596	-50.457	310181
-50.458	23212.8	-50.458	12900.7	-50.459	74218.4	-50.46	-275012	-50.459	356878
-50.46	106552	-50.46	13847.9	-50.46	109014	-50.461	-202546	-50.46	422892
-50.462	264536	-50.462	11570.2	-50.462	139849	-50.463	-70832	-50.462	494577
-50.463	362538	-50.463	6096.41	-50.463	165936	-50.464	66174	-50.463	558715
-50.465	302066	-50.465	-2296.62	-50.465	179263	-50.466	158302	-50.465	608607
-50.466	113131	-50.466	-13035	-50.466	174846	-50.467	183304	-50.466	636957
-50.468	-77935.8	-50.468	-25280.6	-50.468	155460	-50.469	149108	-50.468	633930
-50.469	-153312	-50.469	-38028	-50.469	126897	-50.47	98842	-50.469	598410
-50.471	-77279.1	-50.471	-50179	-50.471	94867.9	-50.472	105662	-50.471	545007
-50.472	102539	-50.472	-60584.3	-50.472	65402	-50.473	226908	-50.472	494399
-50.474	299960	-50.474	-68107.4	-50.474	42372	-50.475	445224	-50.474	459724
-50.475	441515	-50.475	-71790.3	-50.475	25880	-50.476	672714	-50.475	444320
-50.477	494485	-50.477	-71049	-50.477	19442	-50.478	821952	-50.477	446577
-50.478	456765	-50.478	-65855.3	-50.478	34933	-50.479	859452	-50.478	460541
-50.48	327449	-50.48	-56775.3	-50.48	81004.9	-50.481	795758	-50.48	474510
-50.481	104604	-50.481	-44961.4	-50.481	147363	-50.482	656556	-50.481	475901
-50.483	-177370	-50.483	-31977.2	-50.483	210175	-50.484	472264	-50.483	460579
-50.484	-427763	-50.484	-19511.4	-50.484	252264	-50.485	264518	-50.484	437368
-50.486	-552279	-50.486	-8946.62	-50.486	268796	-50.487	34056	-50.486	422002
-50.487	-537233	-50.487	-1027.12	-50.487	255249	-50.488	-207930	-50.487	423569
-50.489	-459714	-50.489	4284.5	-50.489	205219	-50.49	-390414	-50.489	433211
-50.49	-396559	-50.49	7606.91	-50.491	125636	-50.491	-411488	-50.491	427258
-50.492	-338269	-50.492	9864.94	-50.492	42071.4	-50.493	-247774	-50.492	386702
-50.493	-217315	-50.493	11930.2	-50.494	-19687	-50.494	-7422	-50.494	316200
-50.495	-14244.9	-50.495	14396.4	-50.495	-51393.6	-50.496	163510	-50.495	241666
-50.496	197354	-50.496	17468.9	-50.497	-58058	-50.498	211074	-50.497	187779
-50.498	324140	-50.498	21008.5	-50.498	-46434.9	-50.499	189360	-50.498	159134
-50.5	345405	-50.5	24717	-50.5	-25607.9	-50.501	167318	-50.5	142846
-50.501	308189	-50.501	28334.2	-50.501	-10001.1	-50.502	156384	-50.501	125143
-50.503	247035	-50.503	31737	-50.503	-9756.38	-50.504	120622	-50.503	103613
-50.504	147946	-50.504	34883.1	-50.504	-20655.8	-50.505	28068	-50.504	86637.5
-50.506	1850.56	-50.506	37728.8	-50.506	-31752.8	-50.507	-115678	-50.506	85424.1
-50.507	-139125	-50.507	40168.1	-50.507	-41072.4	-50.508	-264662	-50.507	106881
-50.509	-192017	-50.509	42022.4	-50.509	-56977.2	-50.51	-360058	-50.509	152049
-50.51	-126107	-50.51	43047.6	-50.51	-85884.1	-50.511	-372188	-50.51	218633
-50.512	7337.88	-50.512	42960.8	-50.512	-124524	-50.513	-323820	-50.512	303234
-50.513	131772	-50.513	41516.9	-50.513	-162231	-50.514	-276418	-50.513	399726
-50.515	212639	-50.515	38694.4	-50.515	-185729	-50.516	-294812	-50.515	497461
-50.516	260149	-50.516	34847.4	-50.516	-186416	-50.517	-415208	-50.516	583651
-50.518	284964	-50.518	30710.6	-50.518	-170777	-50.519	-621424	-50.518	649264
-50.519	276231	-50.519	27229.2	-50.519	-160394	-50.52	-840668	-50.519	692437
-50.521	224928	-50.521	25254.6	-50.521	-171111	-50.522	-987848	-50.521	716414
-50.522	151011	-50.522	25347.8	-50.522	-192152	-50.523	-1025524	-50.522	724700
-50.524	95916.1	-50.524	27690.7	-50.524	-195551	-50.525	-978290	-50.524	718271
-50.525	92165.3	-50.525	32041.9	-50.525	-168753	-50.526	-884844	-50.525	696594
-50.527	144123	-50.527	37758	-50.527	-129371	-50.528	-756110	-50.527	661249
-50.528	229364	-50.528	43866.7	-50.529	-103767	-50.529	-596000	-50.529	617968
-50.53	306403	-50.53	49283	-50.53	-98823.5	-50.531	-442756	-50.53	574457
-50.531	323929	-50.531	53089.7	-50.532	-100167	-50.532	-363036	-50.532	536861
-50.533	243744	-50.533	54802.2	-50.533	-92035	-50.534	-397346	-50.533	509185
-50.534	75688.9	-50.534	54486	-50.535	-71656.9	-50.536	-519246	-50.535	494681
-50.536	-108154	-50.536	52629.5	-50.536	-47460.9	-50.537	-648820	-50.536	494619
-50.538	-211638	-50.538	49888.6	-50.538	-29945.4	-50.539	-708996	-50.538	505601
-50.539	-186569	-50.539	46864.8	-50.539	-24210.5	-50.54	-678712	-50.539	521086
-50.541	-72821.5	-50.541	44094.6	-50.541	-26100.5	-50.542	-593182	-50.541	535838
-50.542	38704.6	-50.542	42084.4	-50.542	-24858.2	-50.543	-495476	-50.542	546710
-50.544	87624.9	-50.544	41380.5	-50.544	-12514	-50.545	-395254	-50.544	550101
-50.545	87503.9	-50.545	42377.4	-50.545	9248.12	-50.546	-287010	-50.545	543688
-50.547	90177.7	-50.547	45146.6	-50.547	32732.6	-50.548	-189400	-50.547	531560
-50.548	117557	-50.548	49257.6	-50.548	52447.8	-50.549	-136086	-50.548	521939
-50.55	138191	-50.55	53886.3	-50.55	65949.1	-50.551	-135368	-50.55	516892
-50.551	107416	-50.551	58011.7	-50.551	67287.8	-50.552	-169238	-50.551	508885
-50.553	18808.8	-50.553	60781.8	-50.553	45604	-50.554	-238394	-50.553	490347
-50.554	-87655.8	-50.554	61763.3	-50.554	-5536.25	-50.555	-367110	-50.554	461235
-50.556	-159418	-50.556	61083.8	-50.556	-77422.6	-50.557	-548196	-50.556	423397
-50.557	-166422	-50.557	59195.7	-50.557	-146549	-50.558	-715358	-50.557	374246
-50.559	-108950	-50.559	56622.2	-50.559	-187506	-50.56	-797702	-50.559	314694
-50.56	-3931.75	-50.56	53758.8	-50.56	-188241	-50.561	-787586	-50.56	260004
-50.562	128305	-50.562	50928.2	-50.562	-155955	-50.563	-729178	-50.562	231920
-50.563	262506	-50.563	48456.4	-50.563	-108964	-50.564	-657448	-50.563	237208
-50.565	358041	-50.565	46651.2	-50.565	-62627.6	-50.566	-574536	-50.565	260623
-50.566	362734	-50.566	45667.4	-50.567	-21597.9	-50.567	-476050	-50.567	281689
-50.568	247657	-50.568	45376.2	-50.568	16226.6	-50.569	-372000	-50.568	292722
-50.569	51338.1	-50.569	45384.7	-50.57	51625.5	-50.57	-280718	-50.57	297957
-50.571	-120224	-50.571	45171.3	-50.571	80795	-50.572	-221948	-50.571	301780
-50.572	-162144	-50.572	44331.3	-50.573	97881.8	-50.574	-213172	-50.573	304782
-50.574	-55301.4	-50.574	42722.4	-50.574	98660.9	-50.575	-253142	-50.574	307991
-50.576	118669	-50.576	40423.8	-50.576	83530	-50.577	-309768	-50.576	313540
-50.577	251362	-50.577	37483.6	-50.577	60050.4	-50.578	-346110	-50.577	320422
-50.579	294596	-50.579	33816.6	-50.579	41903.9	-50.58	-363590	-50.579	325770
-50.58	276344	-50.58	29384.3	-50.58	40628.6	-50.581	-400272	-50.58	332188
-50.582	248797	-50.582	24525.2	-50.582	55684.9	-50.583	-479396	-50.582	347986
-50.583	239910	-50.583	20043.2	-50.583	73862.8	-50.584	-574762	-50.583	375600
-50.585	251007	-50.585	16883.1	-50.585	81500.8	-50.586	-637776	-50.585	403769
-50.586	274126	-50.586	15702.6	-50.586	78457.6	-50.587	-642250	-50.586	418006
-50.588	293753	-50.588	16666.4	-50.588	78924.9	-50.589	-594220	-50.588	417909
-50.589	285067	-50.589	19497.5	-50.589	96173.1	-50.59	-518734	-50.589	416630
-50.591	236213	-50.591	23646.3	-50.591	126215	-50.592	-460560	-50.591	421890
-50.592	174556	-50.592	28524.2	-50.592	147908	-50.593	-479688	-50.592	425009
-50.594	147621	-50.594	33736.8	-50.594	140794	-50.595	-601456	-50.594	413312
-50.595	162766	-50.595	39245.9	-50.595	102174	-50.596	-758750	-50.595	387102
-50.597	161248	-50.597	45357.5	-50.597	46264.4	-50.598	-818926	-50.597	356902
-50.598	77259.9	-50.598	52482.9	-50.598	-10565.6	-50.599	-697956	-50.598	327769
-50.6	-77934.1	-50.6	60904	-50.6	-60709.2	-50.601	-439536	-50.6	295604
-50.601	-216033	-50.601	70564.2	-50.601	-103901	-50.602	-166620	-50.601	259208
-50.603	-267861	-50.603	81005.3	-50.603	-141378	-50.604	28852	-50.603	228305
-50.604	-259156	-50.604	91372.6	-50.605	-173312	-50.605	128598	-50.605	216216
-50.606	-265650	-50.606	100483	-50.606	-198183	-50.607	153484	-50.606	227628
-50.607	-301099	-50.607	107068	-50.608	-212528	-50.608	137186	-50.608	254213
-50.609	-284021	-50.609	110062	-50.609	-214303	-50.61	131740	-50.609	279364
-50.61	-132174	-50.61	108943	-50.611	-208148	-50.612	185142	-50.611	289370
-50.612	128074	-50.612	103887	-50.612	-203796	-50.613	289020	-50.612	286359
-50.614	368500	-50.614	95690	-50.614	-206134	-50.615	378902	-50.614	289986
-50.615	471156	-50.615	85412.3	-50.615	-209052	-50.616	407308	-50.615	319026
-50.617	420764	-50.617	74071.2	-50.617	-200898	-50.618	391312	-50.617	368969
-50.618	294625	-50.618	62493	-50.618	-174012	-50.619	364264	-50.618	412875
-50.62	185783	-50.62	51416.3	-50.62	-127623	-50.621	317424	-50.62	425841
-50.621	140901	-50.621	41577.3	-50.621	-66107.4	-50.622	224840	-50.621	403284
-50.623	148128	-50.623	33628.6	-50.623	2729.75	-50.624	109678	-50.623	355748
-50.624	162003	-50.624	27950.7	-50.624	71339.5	-50.625	39948	-50.624	295737
-50.626	144019	-50.626	24507.8	-50.626	138331	-50.627	59222	-50.626	234529
-50.627	96188.4	-50.627	22865.2	-50.627	207618	-50.628	155584	-50.627	183503
-50.629	57874	-50.629	22361.2	-50.629	278653	-50.63	302560	-50.629	149914
-50.63	60903.7	-50.63	22315.7	-50.63	343155	-50.631	494104	-50.63	133919
-50.632	88734.3	-50.632	22207.5	-50.632	395839	-50.633	726622	-50.632	134600
-50.633	92176.9	-50.633	21690.6	-50.633	441392	-50.634	969604	-50.633	154885
-50.635	47674.1	-50.635	20564.8	-50.635	481196	-50.636	1178404	-50.635	194912
-50.636	-14834.9	-50.636	18740.6	-50.636	497800	-50.637	1326992	-50.636	244949
-50.638	-51806.7	-50.638	16219.6	-50.638	465631	-50.639	1418134	-50.638	291122
-50.639	-61528.9	-50.639	13106.8	-50.639	380794	-50.64	1471310	-50.639	325659
-50.641	-80231.5	-50.641	9606.06	-50.641	271998	-50.642	1506222	-50.641	345802
-50.642	-123248	-50.642	6035.75	-50.642	180175	-50.643	1524398	-50.642	346806
-50.644	-151800	-50.644	2785.47	-50.644	132692	-50.645	1493216	-50.644	325374
-50.645	-115504	-50.645	307.406	-50.646	134668	-50.646	1364324	-50.646	290534
-50.647	-20107.4	-50.647	-1015.81	-50.647	171339	-50.648	1128410	-50.647	261511
-50.648	68340.8	-50.648	-977.094	-50.649	214018	-50.65	849152	-50.649	249780
-50.65	93582.6	-50.65	334.75	-50.65	236389	-50.651	622672	-50.65	246808
-50.652	67667.9	-50.652	2521.06	-50.652	236036	-50.653	499772	-50.652	234267
-50.653	44425.7	-50.653	4969.34	-50.653	234118	-50.654	456600	-50.653	205238
-50.655	44472.1	-50.655	6991.47	-50.655	246610	-50.656	441704	-50.655	173388
-50.656	31956.9	-50.656	8005.72	-50.656	262806	-50.657	428516	-50.656	161148
-50.658	-27795.5	-50.658	7684.34	-50.658	261189	-50.659	409480	-50.658	179992
-50.659	-111128	-50.659	6020.12	-50.659	238532	-50.66	363918	-50.659	221276
-50.661	-158354	-50.661	3317.72	-50.661	210140	-50.662	261596	-50.661	264364
-50.662	-141726	-50.662	118	-50.662	186020	-50.663	103234	-50.662	292964
-50.664	-85159.2	-50.664	-2958.66	-50.664	163565	-50.665	-68712	-50.664	304112
-50.665	-19766.8	-50.665	-5438.81	-50.665	145444	-50.666	-200516	-50.665	305127
-50.667	47029.4	-50.667	-7160.41	-50.667	147820	-50.668	-262398	-50.667	305376
-50.668	105564	-50.668	-8335.78	-50.668	181428	-50.669	-253626	-50.668	310882
-50.67	121962	-50.67	-9469.84	-50.67	232950	-50.671	-198588	-50.67	322773
-50.671	79537	-50.671	-11139.2	-50.671	273896	-50.672	-145568	-50.671	337953
-50.673	28074.9	-50.673	-13843.4	-50.673	283028	-50.674	-140272	-50.673	351552
-50.674	45010.5	-50.674	-17834.9	-50.674	255536	-50.675	-182188	-50.674	359375
-50.676	134307	-50.676	-23056.8	-50.676	198619	-50.677	-220550	-50.676	358270
-50.677	200584	-50.677	-29053.3	-50.677	128179	-50.678	-211804	-50.677	347687
-50.679	154056	-50.679	-35018	-50.679	65934.8	-50.68	-171376	-50.679	334246
-50.68	21857.9	-50.68	-39963.9	-50.68	28777.2	-50.681	-152652	-50.68	332897
-50.682	-80650.2	-50.682	-43016.1	-50.682	18076.5	-50.683	-185364	-50.682	357440
-50.683	-88281.7	-50.683	-43645.2	-50.684	23271.1	-50.684	-250626	-50.684	408232
-50.685	-64240	-50.685	-41830	-50.685	34397.2	-50.686	-302810	-50.685	471554
-50.686	-126350	-50.686	-37993.9	-50.687	47116.2	-50.688	-293140	-50.687	530661
-50.688	-311923	-50.688	-32831.1	-50.688	58360.4	-50.689	-181716	-50.688	573823
-50.689	-530267	-50.689	-27080.8	-50.69	64586.5	-50.691	36752	-50.69	595146
-50.691	-642631	-50.691	-21431.8	-50.691	65229.6	-50.692	307842	-50.691	596112
-50.693	-582089	-50.693	-16465.4	-50.693	63226.6	-50.694	539658	-50.693	587674
-50.694	-404365	-50.694	-12621.6	-50.694	62191.1	-50.695	665466	-50.694	582071
-50.696	-232528	-50.696	-10097.1	-50.696	66651.8	-50.697	685622	-50.696	578832
-50.697	-148769	-50.697	-8844.69	-50.697	82169	-50.698	651068	-50.697	565332
-50.699	-131667	-50.699	-8650.06	-50.699	107288	-50.7	616850	-50.699	534386
-50.7	-97798.6	-50.7	-9290.53	-50.7	125462	-50.701	617642	-50.7	494324
-50.702	-1047.69	-50.702	-10562.6	-50.702	113494	-50.703	671968	-50.702	457694
-50.703	122658	-50.703	-12249	-50.703	63238.1	-50.704	788772	-50.703	427925
-50.705	212933	-50.705	-14052.6	-50.705	-8861.88	-50.706	957448	-50.705	403235
-50.706	264307	-50.706	-15590	-50.706	-76191.8	-50.707	1127984	-50.706	386594
-50.708	321444	-50.708	-16449.1	-50.708	-122484	-50.709	1218896	-50.708	383678
-50.709	399967	-50.709	-16215.3	-50.709	-146451	-50.71	1166040	-50.709	395906
-50.711	443644	-50.711	-14558.8	-50.711	-152418	-50.712	976206	-50.711	422754
-50.712	378791	-50.712	-11314.4	-50.712	-143444	-50.713	721548	-50.712	466100
-50.714	201322	-50.714	-6595.38	-50.714	-124581	-50.715	479782	-50.714	522726
-50.715	-2255.31	-50.715	-819.844	-50.715	-108923	-50.716	284606	-50.715	576563
-50.717	-115931	-50.717	5370.47	-50.717	-115534	-50.718	130188	-50.717	608406
-50.718	-76062.9	-50.718	11332.2	-50.718	-155410	-50.719	-3644	-50.718	612743
-50.72	84509.6	-50.72	16647.8	-50.72	-216418	-50.721	-137358	-50.72	597882
-50.721	251327	-50.721	21288.1	-50.722	-265907	-50.722	-275094	-50.722	572578
-50.723	299399	-50.723	25529.3	-50.723	-275657	-50.724	-387364	-50.723	542388
-50.724	185870	-50.724	29719.2	-50.725	-245015	-50.725	-426782	-50.725	517254
-50.726	-9395.19	-50.726	34001.6	-50.726	-195518	-50.727	-381172	-50.726	508816
-50.727	-147022	-50.727	38152.8	-50.728	-144244	-50.729	-297946	-50.728	515201
-50.729	-146289	-50.729	41548	-50.729	-90180.4	-50.73	-242496	-50.729	518205
-50.731	-40849.6	-50.731	43284.5	-50.731	-27141.5	-50.732	-251460	-50.731	502110
-50.732	78493.6	-50.732	42437.4	-50.732	40399.1	-50.733	-330668	-50.732	470356
-50.734	154719	-50.734	38422.6	-50.734	100263	-50.735	-467828	-50.734	438743
-50.735	185441	-50.735	31303.2	-50.735	145219	-50.736	-616584	-50.735	417367
-50.737	176663	-50.737	21924.2	-50.737	175426	-50.738	-695930	-50.737	404340
-50.738	116363	-50.738	11787.3	-50.738	191316	-50.739	-650426	-50.738	393987
-50.74	4374.5	-50.74	2621.41	-50.74	190261	-50.741	-509390	-50.74	385393
-50.741	-121092	-50.741	-4078.19	-50.741	170515	-50.742	-360994	-50.741	382542
-50.743	-214507	-50.743	-7461.28	-50.743	135773	-50.744	-267544	-50.743	387663
-50.744	-273317	-50.744	-7432.66	-50.744	97092.8	-50.745	-224598	-50.744	394046
-50.746	-334144	-50.746	-4615.03	-50.746	70606	-50.747	-189246	-50.746	387291
-50.747	-417158	-50.747	-46.9688	-50.747	68626.4	-50.748	-120582	-50.747	359557
-50.749	-493040	-50.749	5118.72	-50.749	89211.1	-50.75	5342	-50.749	324515
-50.75	-512175	-50.75	10004.5	-50.75	117492	-50.751	184106	-50.75	312376
-50.752	-451311	-50.752	14152.3	-50.752	140312	-50.753	380608	-50.752	344706
-50.753	-321753	-50.753	17534.9	-50.753	157144	-50.754	549684	-50.753	415145
-50.755	-148604	-50.755	20378.7	-50.755	174986	-50.756	659028	-50.755	496506
-50.756	34531.6	-50.756	23037.8	-50.756	197912	-50.757	688946	-50.756	562613
-50.758	173159	-50.758	25888.7	-50.758	225398	-50.759	630456	-50.758	599844
-50.759	202368	-50.759	29303.8	-50.76	255363	-50.76	514050	-50.76	604230
-50.761	92305.4	-50.761	33570.1	-50.761	282109	-50.762	421776	-50.761	577597
-50.762	-115825	-50.762	38914.4	-50.763	294489	-50.763	425914	-50.763	528790
-50.764	-326848	-50.764	45468.3	-50.764	284287	-50.765	505456	-50.764	472444
-50.765	-448597	-50.765	53308.6	-50.766	257474	-50.767	555444	-50.766	421764
-50.767	-438517	-50.767	62380.4	-50.767	232257	-50.768	491336	-50.767	383179
-50.769	-311383	-50.769	72453.8	-50.769	224724	-50.77	324810	-50.769	357204
-50.77	-119003	-50.77	83095.6	-50.77	238416	-50.771	131832	-50.77	340588
-50.772	75655.3	-50.772	93679.7	-50.772	265010	-50.773	-27310	-50.772	326311
-50.773	219296	-50.773	103390	-50.773	290262	-50.774	-139820	-50.773	306928
-50.775	282724	-50.775	111370	-50.775	299194	-50.776	-215610	-50.775	282609
-50.776	268537	-50.776	116984	-50.776	282605	-50.777	-258064	-50.776	264119
-50.778	209911	-50.778	120016	-50.778	243622	-50.779	-262868	-50.778	262564
-50.779	157030	-50.779	120687	-50.779	198772	-50.78	-231844	-50.779	275751
-50.781	150735	-50.781	119376	-50.781	170836	-50.782	-175552	-50.781	288896
-50.782	195326	-50.782	116345	-50.782	176703	-50.783	-98802	-50.782	291407
-50.784	252975	-50.784	111628	-50.784	216362	-50.785	9574	-50.784	290251
-50.785	268966	-50.785	105227	-50.785	271509	-50.786	154630	-50.785	303148
-50.787	208819	-50.787	97352.8	-50.787	318404	-50.788	299348	-50.787	337944
-50.788	80195.9	-50.788	88562.6	-50.788	345953	-50.789	371126	-50.788	380664
-50.79	-67713.9	-50.79	79639.9	-50.79	359867	-50.791	327336	-50.79	405356
-50.791	-161151	-50.791	71358.5	-50.791	369153	-50.792	209748	-50.791	397233
-50.793	-137104	-50.793	64219.8	-50.793	373782	-50.794	111174	-50.793	367252
-50.794	7264.81	-50.794	58372.2	-50.794	368898	-50.795	84524	-50.794	344652
-50.796	192154	-50.796	53783.8	-50.796	354315	-50.797	94104	-50.796	353606
-50.797	306939	-50.797	50552.8	-50.798	332535	-50.798	57210	-50.798	394972
-50.799	309295	-50.799	49066	-50.799	301366	-50.8	-75764	-50.799	448229
-50.8	265273	-50.8	49942.4	-50.801	258124	-50.801	-276418	-50.801	488659
-50.802	268198	-50.802	53760.1	-50.802	210872	-50.803	-459488	-50.802	502063
-50.803	321094	-50.803	60869.7	-50.804	176144	-50.805	-543504	-50.804	486897
-50.805	329436	-50.805	71282.3	-50.805	162656	-50.806	-502762	-50.805	449607
-50.807	221742	-50.807	84578.9	-50.807	163674	-50.808	-367744	-50.807	400947
-50.808	47981.9	-50.808	99855.9	-50.808	168055	-50.809	-182066	-50.808	353121
-50.81	-73145.2	-50.81	115684	-50.81	171905	-50.811	29596	-50.81	315105
-50.811	-93635.9	-50.811	130366	-50.811	174960	-50.812	244910	-50.811	289156
-50.813	-85672.4	-50.813	142309	-50.813	172231	-50.814	415346	-50.813	272353
-50.814	-141218	-50.814	150430	-50.814	158061	-50.815	484630	-50.814	259625
-50.816	-250099	-50.816	154350	-50.816	137179	-50.817	440358	-50.816	244616
-50.817	-303288	-50.817	154427	-50.817	125057	-50.818	331506	-50.817	222119
-50.819	-209865	-50.819	151558	-50.819	135228	-50.82	222310	-50.819	194094
-50.82	7215.19	-50.82	146968	-50.82	169268	-50.821	138668	-50.82	170850
-50.822	227366	-50.822	141979	-50.822	218084	-50.823	68708	-50.822	159600
-50.823	327166	-50.823	137840	-50.823	268371	-50.824	9300	-50.823	151995
-50.825	264634	-50.825	135515	-50.825	307095	-50.826	-4202	-50.825	130719
-50.826	99244.8	-50.826	135466	-50.826	325955	-50.827	75032	-50.826	92586.5
-50.828	-52637.9	-50.828	137543	-50.828	326724	-50.829	252862	-50.828	59947.5
-50.829	-96623.7	-50.829	141111	-50.829	321172	-50.83	479430	-50.829	61977.6
-50.831	-24562.2	-50.831	145293	-50.831	321166	-50.832	687200	-50.831	105892
-50.832	84814.8	-50.832	149233	-50.832	327919	-50.833	837380	-50.832	172438
-50.834	134449	-50.834	152216	-50.834	332708	-50.835	921946	-50.834	240003
-50.835	88611.8	-50.835	153669	-50.836	328054	-50.836	937298	-50.836	305734
-50.837	-9060.81	-50.837	153128	-50.837	316696	-50.838	876036	-50.837	378764
-50.838	-89973.5	-50.838	150286	-50.839	310061	-50.839	743476	-50.839	458924
-50.84	-122733	-50.84	145116	-50.84	320116	-50.841	564520	-50.84	531223
-50.841	-116865	-50.841	137879	-50.842	351620	-50.843	368948	-50.842	580451
-50.843	-78437.6	-50.843	129068	-50.843	397736	-50.844	181220	-50.843	602534
-50.845	9242.69	-50.845	119265	-50.845	440219	-50.846	27250	-50.845	598904
-50.846	141711	-50.846	109071	-50.846	457564	-50.847	-63284	-50.846	569218
-50.848	245275	-50.848	99106.9	-50.848	438439	-50.849	-73848	-50.848	516873
-50.849	213691	-50.849	89974.5	-50.849	390019	-50.85	-14456	-50.849	456561
-50.851	19739.2	-50.851	82164	-50.851	332040	-50.852	86472	-50.851	405767
-50.852	-222246	-50.852	75986.4	-50.852	281388	-50.853	195744	-50.852	369076
-50.854	-335810	-50.854	71618.9	-50.854	242148	-50.855	278628	-50.854	337932
-50.855	-236191	-50.855	69259.6	-50.855	209602	-50.856	299848	-50.855	305779
-50.857	2153.81	-50.857	69206.3	-50.857	181825	-50.858	239426	-50.857	275832
-50.858	227526	-50.858	71754.6	-50.858	164754	-50.859	110850	-50.858	252876
-50.86	341276	-50.86	76888.9	-50.86	164793	-50.861	-37040	-50.86	235303
-50.861	345242	-50.861	84038.2	-50.861	178540	-50.862	-145196	-50.861	218609
-50.863	291513	-50.863	92076.9	-50.863	193675	-50.864	-176540	-50.863	200629
-50.864	217144	-50.864	99673.1	-50.864	201662	-50.865	-129248	-50.864	180001
-50.866	125491	-50.866	105781	-50.866	206069	-50.867	-21422	-50.866	155483
-50.867	7235.25	-50.867	109974	-50.867	214896	-50.868	136414	-50.867	131147
-50.869	-131553	-50.869	112463	-50.869	227091	-50.87	338504	-50.869	116791
-50.87	-256476	-50.87	113894	-50.87	232111	-50.871	553448	-50.87	117846
-50.872	-320798	-50.872	115105	-50.872	222936	-50.873	719956	-50.872	127610
-50.873	-305391	-50.873	116931	-50.874	204376	-50.874	795226	-50.874	133104
-50.875	-243913	-50.875	120024	-50.875	187309	-50.876	807060	-50.875	126198
-50.876	-195603	-50.876	124737	-50.877	179766	-50.877	832532	-50.877	106866
-50.878	-187467	-50.878	131101	-50.878	186081	-50.879	923130	-50.878	80964.6
-50.879	-191927	-50.879	138871	-50.88	208803	-50.881	1060336	-50.88	59679.2
-50.881	-164607	-50.881	147722	-50.881	246030	-50.882	1184480	-50.881	57089.4
-50.883	-91851.8	-50.883	157314	-50.883	289048	-50.884	1249896	-50.883	81281.2
-50.884	7941.44	-50.884	167249	-50.884	327432	-50.885	1245248	-50.884	126470
-50.886	117854	-50.886	176870	-50.886	355509	-50.887	1177844	-50.886	175600
-50.887	237476	-50.887	185237	-50.887	371504	-50.888	1057548	-50.887	210585
-50.889	360027	-50.889	191284	-50.889	373542	-50.89	900654	-50.889	221319
-50.89	447527	-50.89	194199	-50.89	362271	-50.891	740356	-50.89	210003
-50.892	445357	-50.892	193633	-50.892	346254	-50.893	619864	-50.892	189289
-50.893	332611	-50.893	189744	-50.893	337580	-50.894	564664	-50.893	173446
-50.895	158703	-50.895	183037	-50.895	339046	-50.896	560586	-50.895	169622
-50.896	18597.6	-50.896	174220	-50.896	340004	-50.897	571588	-50.896	179425
-50.898	-23167.3	-50.898	164088	-50.898	328680	-50.899	579166	-50.898	205400
-50.899	13328.1	-50.899	153428	-50.899	306631	-50.9	588526	-50.899	247996
-50.901	53177.9	-50.901	142918	-50.901	286820	-50.902	590628	-50.901	297081
-50.902	50283.6	-50.902	133111	-50.902	277612	-50.903	544602	-50.902	337478
-50.904	28663.7	-50.904	124434	-50.904	272979	-50.905	420018	-50.904	366754
-50.905	38980.4	-50.905	117188	-50.905	261958	-50.906	243134	-50.905	397519
-50.907	96543.5	-50.907	111555	-50.907	246088	-50.908	76712	-50.907	436868
-50.908	179724	-50.908	107612	-50.908	242783	-50.909	-37018	-50.908	473465
-50.91	270488	-50.91	105385	-50.91	268822	-50.911	-91868	-50.91	493183
-50.911	360358	-50.911	104859	-50.912	322170	-50.912	-87958	-50.912	499666
-50.913	413202	-50.913	105924	-50.913	382808	-50.914	-20588	-50.913	510607
-50.914	360212	-50.914	108271	-50.915	429816	-50.915	96888	-50.915	538524
-50.916	165525	-50.916	111302	-50.916	454501	-50.917	228200	-50.916	581479
-50.917	-108129	-50.917	114155	-50.918	457293	-50.919	345184	-50.918	624423
-50.919	-324056	-50.919	115823	-50.919	437634	-50.92	446500	-50.919	641666
-50.921	-374720	-50.921	115331	-50.921	391615	-50.922	540260	-50.921	608111
-50.922	-261506	-50.922	112000	-50.922	319541	-50.923	625028	-50.922	524015
-50.924	-80442.6	-50.924	105676	-50.924	232755	-50.925	698806	-50.924	427164
-50.925	56843.2	-50.925	96928.4	-50.925	151569	-50.926	771124	-50.925	368526
-50.927	88269.2	-50.927	87005.6	-50.927	95707.6	-50.928	852862	-50.927	373146
-50.928	10718.2	-50.928	77521.6	-50.928	75354.8	-50.929	939978	-50.928	428955
-50.93	-145779	-50.93	69964.3	-50.93	88491	-50.931	1013982	-50.93	506221
-50.931	-337779	-50.931	65275.2	-50.931	124195	-50.932	1053356	-50.931	575714
-50.933	-509330	-50.933	63685.8	-50.933	167890	-50.934	1043156	-50.933	612238
-50.934	-596831	-50.934	64809	-50.934	206790	-50.935	984576	-50.934	599656
-50.936	-557395	-50.936	67882.1	-50.936	235076	-50.937	904528	-50.936	541371
-50.937	-401484	-50.937	72012.2	-50.937	255002	-50.938	849932	-50.937	459808
-50.939	-190929	-50.939	76314.4	-50.939	270485	-50.94	865274	-50.939	379884
-50.94	1002.81	-50.94	80013.1	-50.94	279066	-50.941	966008	-50.94	315217
-50.942	125042	-50.942	82535.6	-50.942	273290	-50.943	1129432	-50.942	269166
-50.943	156102	-50.943	83686.3	-50.943	250956	-50.944	1303556	-50.943	241651
-50.945	83537.7	-50.945	83712.8	-50.945	220220	-50.946	1431516	-50.945	232011
-50.946	-73119.5	-50.946	83177.3	-50.946	192348	-50.947	1483064	-50.946	239178
-50.948	-244518	-50.948	82678.6	-50.948	172904	-50.949	1471866	-50.948	260822
-50.949	-341376	-50.949	82515.9	-50.95	161855	-50.95	1441654	-50.95	290571
-50.951	-325214	-50.951	82556.5	-50.951	157316	-50.952	1434864	-50.951	317929
-50.952	-238375	-50.952	82323.5	-50.953	155510	-50.953	1469608	-50.953	334724
-50.954	-148894	-50.954	81260.7	-50.954	151586	-50.955	1532194	-50.954	340527
-50.955	-77233.3	-50.955	79032.9	-50.956	146152	-50.957	1586784	-50.956	339029
-50.957	2633.12	-50.957	75689.7	-50.957	147532	-50.958	1603226	-50.957	333258
-50.959	99917	-50.959	71548	-50.959	161966	-50.96	1582012	-50.959	329196
-50.96	178869	-50.96	66955.8	-50.96	184540	-50.961	1544556	-50.96	338279
-50.962	203238	-50.962	62132.1	-50.962	206386	-50.963	1493088	-50.962	366926
-50.963	179514	-50.963	57200.6	-50.963	228198	-50.964	1399012	-50.963	405708
-50.965	132927	-50.965	52293.2	-50.965	258449	-50.966	1248832	-50.965	437738
-50.966	61544.8	-50.966	47587.3	-50.966	297971	-50.967	1086116	-50.966	457412
-50.968	-48985.1	-50.968	43233.3	-50.968	333946	-50.969	975446	-50.968	472705
-50.969	-166817	-50.969	39379	-50.969	351568	-50.97	933458	-50.969	489313
-50.971	-209254	-50.971	36220.3	-50.971	346932	-50.972	924706	-50.971	501770
-50.972	-121698	-50.972	34010	-50.972	326443	-50.973	921864	-50.972	502094
-50.974	52371.4	-50.974	32911.6	-50.974	297677	-50.975	934668	-50.974	490145
-50.975	201028	-50.975	32813.4	-50.975	262818	-50.976	963766	-50.975	471985
-50.977	241398	-50.977	33201.1	-50.977	219428	-50.978	963124	-50.977	453866
-50.978	179914	-50.978	33260.7	-50.978	167042	-50.979	877404	-50.978	440798
-50.98	87684.1	-50.98	32129.7	-50.98	113352	-50.981	707250	-50.98	436745
-50.981	35092.4	-50.981	29241.6	-50.981	70355.4	-50.982	511630	-50.981	442669
-50.983	45902.9	-50.983	24597.9	-50.983	41228	-50.984	350738	-50.983	455490
-50.984	91003.6	-50.984	18793.8	-50.984	15445.9	-50.985	243934	-50.984	468940
-50.986	115369	-50.986	12795	-50.986	-16425.2	-50.987	182334	-50.986	474353
-50.987	83463.7	-50.987	7521.75	-50.988	-45472.6	-50.988	164570	-50.988	464164
-50.989	12877.8	-50.989	3557.78	-50.989	-49625	-50.99	209490	-50.989	440998
-50.99	-37485.1	-50.99	1035.16	-50.991	-17067.8	-50.991	333520	-50.991	422201
-50.992	-20356.4	-50.992	-260.531	-50.992	41485.8	-50.993	518080	-50.992	428056
-50.993	54628.2	-50.993	-678.875	-50.994	104076	-50.995	702474	-50.994	461652
-50.995	127311	-50.995	-498.938	-50.995	155034	-50.996	819800	-50.995	503416
-50.997	139265	-50.997	200.906	-50.997	190288	-50.998	839350	-50.997	528010
-50.998	86729	-50.998	1468.16	-50.998	212010	-50.999	770166	-50.998	526794
-51	29273.1	-51	3331.75	-51	222839	-51.001	630698	-51	514684
-51.001	40515.1	-51.001	5699.84	-51.001	223741	-51.002	439578	-51.001	515890
-51.003	135313	-51.003	8364.94	-51.003	214639	-51.004	238682	-51.003	540301
-51.004	243068	-51.004	11171.2	-51.004	196375	-51.005	93314	-51.004	572139
-51.006	267429	-51.006	14172.8	-51.006	170460	-51.007	39400	-51.006	585310
-51.007	180139	-51.007	17717	-51.007	136671	-51.008	42404	-51.007	572513
-51.009	45577.3	-51.009	22348.9	-51.009	94602.1	-51.01	35716	-51.009	554307
-51.01	-52780.5	-51.01	28544.4	-51.01	50660.8	-51.011	-3350	-51.01	555281
-51.012	-92893.1	-51.012	36387.7	-51.012	19070.4	-51.013	-39198	-51.012	576590
-51.013	-107940	-51.013	45371.5	-51.013	9811.5	-51.014	-34296	-51.013	598392
-51.015	-121374	-51.015	54498.1	-51.015	16933.4	-51.016	7566	-51.015	604865
-51.016	-123500	-51.016	62518.4	-51.016	23357.5	-51.017	61878	-51.016	598101
-51.018	-111595	-51.018	68281.6	-51.018	16300	-51.019	121764	-51.018	589906
-51.019	-113387	-51.019	71032.8	-51.019	-5751	-51.02	189922	-51.019	589979
-51.021	-144588	-51.021	70672.5	-51.021	-37366.9	-51.022	240578	-51.021	602835
-51.022	-164355	-51.022	67800.1	-51.022	-70853.9	-51.023	212334	-51.022	627202
-51.024	-108749	-51.024	63576	-51.024	-97549.1	-51.025	57968	-51.024	654893
-51.025	28018.4	-51.025	59360.6	-51.026	-111048	-51.026	-190144	-51.026	675913
-51.027	170571	-51.027	56399.8	-51.027	-110803	-51.028	-411068	-51.027	687769
-51.028	234366	-51.028	55544	-51.029	-99783.2	-51.029	-470518	-51.029	695600
-51.03	210169	-51.03	57117.6	-51.03	-80658.9	-51.031	-325812	-51.03	701166
-51.031	164580	-51.031	60906.5	-51.032	-57234.8	-51.033	-59992	-51.032	695568
-51.033	161261	-51.033	66316.4	-51.033	-36480.6	-51.034	186342	-51.033	665890
-51.035	193692	-51.035	72551.1	-51.035	-23741.2	-51.036	310240	-51.035	608050
-51.036	198889	-51.036	78790.7	-51.036	-17227	-51.037	282206	-51.036	533044
-51.038	130579	-51.038	84326.5	-51.038	-11367.9	-51.039	128326	-51.038	462060
-51.039	11760.6	-51.039	88677.2	-51.039	-1775	-51.04	-86074	-51.039	413715
-51.041	-85732.4	-51.041	91603.3	-51.041	17555.2	-51.042	-276032	-51.041	392229
-51.042	-109604	-51.042	92982.9	-51.042	56472.9	-51.043	-387270	-51.042	387745
-51.044	-70640.5	-51.044	92589.4	-51.044	119708	-51.045	-433290	-51.044	389794
-51.045	-17831.1	-51.045	90100.4	-51.045	197432	-51.046	-453570	-51.045	398824
-51.047	24124	-51.047	85360.4	-51.047	271662	-51.048	-441704	-51.047	422845
-51.048	83394.9	-51.048	78732	-51.048	329510	-51.049	-353550	-51.048	465880
-51.05	200871	-51.05	71125.3	-51.05	364886	-51.051	-186280	-51.05	522645
-51.051	363134	-51.051	63682.1	-51.051	373355	-51.052	-1014	-51.051	580242
-51.053	486318	-51.053	57369.2	-51.053	357831	-51.054	158142	-51.053	621112
-51.054	481975	-51.054	52748.9	-51.054	336597	-51.055	316434	-51.054	629873
-51.056	347920	-51.056	50003.3	-51.056	331260	-51.057	509404	-51.056	605644
-51.057	188263	-51.057	49033.7	-51.057	342326	-51.058	711136	-51.057	565213
-51.059	129509	-51.059	49575.8	-51.059	346696	-51.06	869050	-51.059	526058
-51.06	208240	-51.06	51310.8	-51.06	323888	-51.061	982900	-51.06	487084
-51.062	342159	-51.062	53989.4	-51.062	277965	-51.063	1103618	-51.062	434227
-51.063	410065	-51.063	57513.9	-51.063	230954	-51.064	1260168	-51.063	364566
-51.065	353109	-51.065	61936.2	-51.065	203340	-51.066	1428048	-51.065	295835
-51.066	201070	-51.066	67311.4	-51.067	204554	-51.067	1563150	-51.067	249707
-51.068	24935.9	-51.068	73499.4	-51.068	233316	-51.069	1634426	-51.068	233341
-51.069	-111559	-51.069	80021.1	-51.07	277473	-51.071	1625082	-51.07	240484
-51.071	-164861	-51.071	86129.7	-51.071	315483	-51.072	1543814	-51.071	262854
-51.072	-121312	-51.072	91067.3	-51.073	325935	-51.074	1437522	-51.073	293948
-51.074	-24985.1	-51.074	94342.4	-51.074	299761	-51.075	1360150	-51.074	325791
-51.076	22711.8	-51.076	95885.4	-51.076	245077	-51.077	1321504	-51.076	349031
-51.077	-61479.2	-51.077	96016.7	-51.077	180890	-51.078	1289064	-51.077	358113
-51.079	-241726	-51.079	95317.7	-51.079	124384	-51.08	1244968	-51.079	355426
-51.08	-355741	-51.08	94509.6	-51.08	80543.4	-51.081	1215872	-51.08	350999
-51.082	-245009	-51.082	94295	-51.082	45318.4	-51.083	1239554	-51.082	357424
-51.083	88068.8	-51.083	95132.4	-51.083	19616.5	-51.084	1319068	-51.083	381340
-51.085	459258	-51.085	97015.5	-51.085	14414.4	-51.086	1416812	-51.085	417295
-51.086	651948	-51.086	99355.2	-51.086	34733.2	-51.087	1480342	-51.086	450800
-51.088	594324	-51.088	101147	-51.088	63413.9	-51.089	1474170	-51.088	468366
-51.089	394659	-51.089	101314	-51.089	72431.9	-51.09	1401518	-51.089	464466
-51.091	217300	-51.091	99096.8	-51.091	51909.4	-51.092	1295524	-51.091	441021
-51.092	139642	-51.092	94291.9	-51.092	19189.8	-51.093	1181988	-51.092	403716
-51.094	123164	-51.094	87207.8	-51.094	-3322.5	-51.095	1058426	-51.094	359332
-51.095	92022.3	-51.095	78425.8	-51.095	-10272.2	-51.096	922084	-51.095	313872
-51.097	14716	-51.097	68528.8	-51.097	-9971.88	-51.098	797402	-51.097	271756
-51.098	-80853.5	-51.098	57959.1	-51.098	-7993.5	-51.099	706878	-51.098	236686
-51.1	-143116	-51.1	47033.8	-51.1	-1354	-51.101	624894	-51.1	212098
-51.101	-138293	-51.101	36037.2	-51.101	15045.8	-51.102	503016	-51.101	199761
-51.103	-74897.6	-51.103	25291.2	-51.103	42570	-51.104	343442	-51.103	199320
-51.104	-962.312	-51.104	15127.4	-51.105	76413	-51.105	209452	-51.105	209591
-51.106	31855.1	-51.106	5885.16	-51.106	104730	-51.107	154462	-51.106	226840
-51.107	12860.4	-51.107	-2096.44	-51.108	112833	-51.109	165384	-51.108	241075
-51.109	-23551.2	-51.109	-8464.22	-51.109	93954.6	-51.11	192750	-51.109	240392
-51.11	-43975.3	-51.11	-12937.5	-51.111	56542.4	-51.112	209414	-51.111	224130
-51.112	-54391.9	-51.112	-15481.8	-51.112	18765.4	-51.113	217778	-51.112	206281
-51.114	-78400.4	-51.114	-16438	-51.114	-4139	-51.115	220658	-51.114	199612
-51.115	-106010	-51.115	-16400.6	-51.115	-7433.62	-51.116	218014	-51.115	200891
-51.117	-87184.9	-51.117	-15943.9	-51.117	4966.25	-51.118	228234	-51.117	199357
-51.118	15974.7	-51.118	-15354.6	-51.118	27801.4	-51.119	293466	-51.118	194677
-51.12	181726	-51.12	-14600.5	-51.12	61000.4	-51.121	448232	-51.12	195339
-51.121	338731	-51.121	-13560.7	-51.121	108627	-51.122	686462	-51.121	201464
-51.123	416508	-51.123	-12206.7	-51.123	168761	-51.124	959608	-51.123	203540
-51.124	387240	-51.124	-10678.4	-51.124	225253	-51.125	1206066	-51.124	200935
-51.126	275095	-51.126	-9188.44	-51.126	255489	-51.127	1380514	-51.126	208625
-51.127	137359	-51.127	-7888.12	-51.127	249179	-51.128	1460216	-51.127	237306
-51.129	29138.2	-51.129	-6722.84	-51.129	216716	-51.13	1435398	-51.129	276189
-51.13	-28155.6	-51.13	-5458.25	-51.13	179030	-51.131	1312612	-51.13	304658
-51.132	-49765.4	-51.132	-3776.38	-51.132	154753	-51.133	1128416	-51.132	315626
-51.133	-61037.9	-51.133	-1465.84	-51.133	157851	-51.134	939752	-51.133	318629
-51.135	-71379.2	-51.135	1444.66	-51.135	196775	-51.136	783166	-51.135	323616
-51.136	-72402.5	-51.136	4652.81	-51.136	264120	-51.137	648972	-51.136	331810
-51.138	-51341.9	-51.138	7648.28	-51.138	329870	-51.139	507976	-51.138	342946
-51.139	-2729.19	-51.139	9834.22	-51.139	356873	-51.14	355508	-51.139	363094
-51.141	62232.2	-51.141	10638	-51.141	329459	-51.142	220762	-51.141	400854
-51.142	111561	-51.142	9598.94	-51.143	264314	-51.143	142872	-51.143	457244
-51.144	111964	-51.144	6436.09	-51.144	191804	-51.145	148148	-51.144	520888
-51.145	68837.5	-51.145	1104.06	-51.146	131045	-51.146	239042	-51.146	573088
-51.147	39709.5	-51.147	-6166.75	-51.147	84117.5	-51.148	386572	-51.147	598818
-51.148	85817.9	-51.148	-14902.8	-51.149	47222.6	-51.15	540812	-51.149	595197
-51.15	202572	-51.15	-24481.8	-51.15	19587.5	-51.151	657786	-51.15	570619
-51.152	308353	-51.152	-34165.5	-51.152	2685.62	-51.153	719364	-51.152	537555
-51.153	310214	-51.153	-43118.7	-51.153	-2022.25	-51.154	723614	-51.153	507775
-51.155	181582	-51.155	-50328.1	-51.155	8269.62	-51.156	671208	-51.155	491449
-51.156	-17399	-51.156	-54706.8	-51.156	37000	-51.157	572694	-51.156	493796
-51.158	-184092	-51.158	-55302.8	-51.158	82988.8	-51.159	452310	-51.158	509586
-51.159	-241039	-51.159	-51600	-51.159	137220	-51.16	334496	-51.159	524439
-51.161	-179788	-51.161	-43668.3	-51.161	187532	-51.162	237940	-51.161	524821
-51.162	-51243.1	-51.162	-32223.9	-51.162	225891	-51.163	189116	-51.162	505184
-51.164	86931.9	-51.164	-18485.9	-51.164	250061	-51.165	216260	-51.164	466527
-51.165	208809	-51.165	-4002.47	-51.165	261682	-51.166	312334	-51.165	414087
-51.167	299512	-51.167	9644.69	-51.167	265997	-51.168	423972	-51.167	359390
-51.168	315126	-51.168	21146.2	-51.168	272320	-51.169	498664	-51.168	318022
-51.17	207285	-51.17	29799.5	-51.17	290134	-51.171	528034	-51.17	298542
-51.171	5650.75	-51.171	35647.2	-51.171	322864	-51.172	525330	-51.171	294437
-51.173	-162161	-51.173	39388.8	-51.173	366966	-51.174	489782	-51.173	290297
-51.174	-179869	-51.174	42030.1	-51.174	415396	-51.175	423880	-51.174	274378
-51.176	-66675.8	-51.176	44581.5	-51.176	459106	-51.177	364458	-51.176	244783
-51.177	46309.1	-51.177	47823.8	-51.177	486486	-51.178	351524	-51.177	209186
-51.179	66828.9	-51.179	52229.5	-51.179	487981	-51.18	375144	-51.179	183550
-51.18	28694.1	-51.18	57863.5	-51.181	464362	-51.181	396824	-51.181	186511
-51.182	13045.8	-51.182	64402.6	-51.182	426848	-51.183	416904	-51.182	227376
-51.183	27040.9	-51.183	71269.5	-51.184	386060	-51.184	482774	-51.184	298495
-51.185	7706.81	-51.185	77908.8	-51.185	343516	-51.186	622992	-51.185	381962
-51.186	-69194.5	-51.186	83936.5	-51.187	296892	-51.188	813248	-51.187	462282
-51.188	-138352	-51.188	89200	-51.188	250284	-51.189	1007706	-51.188	530528
-51.19	-119736	-51.19	93719.4	-51.19	214693	-51.191	1165242	-51.19	581109
-51.191	-10831.5	-51.191	97549	-51.191	199074	-51.192	1237162	-51.191	609938
-51.193	120109	-51.193	100680	-51.193	204238	-51.194	1180854	-51.193	614588
-51.194	211152	-51.194	102938	-51.194	223743	-51.195	1014606	-51.194	592300
-51.196	247827	-51.196	104047	-51.196	246851	-51.197	825878	-51.196	541196
-51.197	239854	-51.197	103750	-51.197	262166	-51.198	697126	-51.197	467909
-51.199	198004	-51.199	102026	-51.199	264592	-51.2	642720	-51.199	390073
-51.2	150550	-51.2	99142.3	-51.2	259594	-51.201	639520	-51.2	324123
-51.202	156194	-51.202	95649.7	-51.202	256150	-51.203	685158	-51.202	272548
-51.203	265274	-51.203	92248.9	-51.203	254411	-51.204	789720	-51.203	229337
-51.205	458597	-51.205	89650.8	-51.205	245317	-51.206	927932	-51.205	194587
-51.206	637577	-51.206	88379.4	-51.206	223931	-51.207	1045334	-51.206	174787
-51.208	688626	-51.208	88725.5	-51.208	197536	-51.209	1104198	-51.208	170186
-51.209	565753	-51.209	90756.4	-51.209	176760	-51.21	1095014	-51.209	172996
-51.211	320993	-51.211	94411.3	-51.211	164087	-51.212	1010270	-51.211	180627
-51.212	66655.1	-51.212	99492.1	-51.212	156603	-51.213	852882	-51.212	200973
-51.214	-90928.1	-51.214	105646	-51.214	155329	-51.215	680922	-51.214	239932
-51.215	-99669.3	-51.215	112384	-51.215	163131	-51.216	602792	-51.215	290752
-51.217	25141.8	-51.217	119216	-51.217	175035	-51.218	689430	-51.217	340773
-51.218	213834	-51.218	125801	-51.219	180350	-51.219	901000	-51.219	382134
-51.22	371889	-51.22	132010	-51.22	177165	-51.221	1114486	-51.22	411665
-51.221	424233	-51.221	137868	-51.222	177075	-51.222	1218870	-51.222	427283
-51.223	361907	-51.223	143393	-51.223	191073	-51.224	1173952	-51.223	432351
-51.224	254071	-51.224	148472	-51.225	216178	-51.226	1002110	-51.225	439656
-51.226	195515	-51.226	152761	-51.226	239799	-51.227	755228	-51.226	463370
-51.228	221058	-51.228	155699	-51.228	251357	-51.229	493034	-51.228	508307
-51.229	272633	-51.229	156674	-51.229	243796	-51.23	265742	-51.229	570673
-51.231	263761	-51.231	155303	-51.231	210832	-51.232	99510	-51.231	644512
-51.232	172708	-51.232	151646	-51.232	153337	-51.233	3352	-51.232	719122
-51.234	53371.1	-51.234	146201	-51.234	86202.9	-51.235	-13094	-51.234	773424
-51.235	-43318.6	-51.235	139626	-51.235	27975.8	-51.236	63344	-51.235	784680
-51.237	-123084	-51.237	132407	-51.237	-18486.4	-51.238	228002	-51.237	748474
-51.238	-200790	-51.238	124699	-51.238	-65883.1	-51.239	441034	-51.238	685699
-51.24	-230948	-51.24	116469	-51.24	-119879	-51.241	639488	-51.24	626832
-51.241	-141989	-51.241	107776	-51.241	-166373	-51.242	765386	-51.241	591578
-51.243	49318.1	-51.243	99014.8	-51.243	-188286	-51.244	796124	-51.243	583263
-51.244	205822	-51.244	90844.8	-51.244	-188376	-51.245	760838	-51.244	595365
-51.246	195969	-51.246	83963.8	-51.246	-186548	-51.247	728032	-51.246	617948
-51.247	41268.7	-51.247	78795.6	-51.247	-197352	-51.248	756314	-51.247	640836
-51.249	-97122.1	-51.249	75436.8	-51.249	-218708	-51.25	846184	-51.249	656422
-51.25	-82923.8	-51.25	73792.5	-51.25	-241001	-51.251	945822	-51.25	660943
-51.252	67470.2	-51.252	73769.9	-51.252	-257453	-51.253	1009492	-51.252	651996
-51.253	222935	-51.253	75346.4	-51.253	-263621	-51.254	1040072	-51.253	627517
-51.255	271884	-51.255	78442.9	-51.255	-256010	-51.256	1074554	-51.255	590917
-51.256	202991	-51.256	82813.2	-51.257	-237569	-51.257	1142364	-51.257	556340
-51.258	83442.1	-51.258	88031.3	-51.258	-219671	-51.259	1244538	-51.258	543682
-51.259	-197.375	-51.259	93601.5	-51.26	-211564	-51.26	1356304	-51.26	564334
-51.261	19388.6	-51.261	99071.8	-51.261	-209417	-51.262	1442548	-51.261	610873
-51.262	164658	-51.262	104105	-51.263	-200258	-51.264	1485430	-51.263	660721
-51.264	387107	-51.264	108475	-51.264	-175548	-51.265	1509264	-51.264	690309
-51.266	572904	-51.266	112098	-51.266	-136438	-51.267	1560938	-51.266	688553
-51.267	610906	-51.267	115063	-51.267	-88444.9	-51.268	1649554	-51.267	660339
-51.269	482423	-51.269	117614	-51.269	-38849.8	-51.27	1714732	-51.269	619141
-51.27	283359	-51.27	119998	-51.27	-892.375	-51.271	1673682	-51.27	575404
-51.272	143740	-51.272	122267	-51.272	8776	-51.273	1494342	-51.272	531699
-51.273	117852	-51.273	124184	-51.273	-15135.4	-51.274	1213856	-51.273	488363
-51.275	154511	-51.275	125336	-51.275	-56312.4	-51.276	902124	-51.275	451128
-51.276	170658	-51.276	125321	-51.276	-88576.5	-51.277	628362	-51.276	429204
-51.278	138992	-51.278	123922	-51.278	-98919	-51.279	446766	-51.278	426398
-51.279	94849.3	-51.279	121119	-51.279	-94921.4	-51.28	374900	-51.279	437962
-51.281	73508.1	-51.281	117083	-51.281	-89203.2	-51.282	371816	-51.281	457630
-51.282	69466.9	-51.282	112081	-51.282	-82823.4	-51.283	356214	-51.282	483804
-51.284	63508.3	-51.284	106420	-51.284	-67975.2	-51.285	263140	-51.284	515902
-51.285	61899	-51.285	100396	-51.285	-42868	-51.286	86586	-51.285	549348
-51.287	81161.2	-51.287	94328.2	-51.287	-17064.2	-51.288	-127792	-51.287	579593
-51.288	103090	-51.288	88594.3	-51.288	-430	-51.289	-319462	-51.288	608640
-51.29	77894.9	-51.29	83641.8	-51.29	8993.75	-51.291	-445450	-51.29	639741
-51.291	-14464.4	-51.291	79888.7	-51.291	23160.4	-51.292	-492088	-51.291	663844
-51.293	-125233	-51.293	77580.1	-51.293	51583.1	-51.294	-466162	-51.293	658334
-51.294	-177935	-51.294	76708.8	-51.295	93975.6	-51.295	-379270	-51.295	606631
-51.296	-141644	-51.296	77060.7	-51.296	145276	-51.297	-252546	-51.296	519185
-51.297	-48839.9	-51.297	78358.1	-51.298	203868	-51.298	-135904	-51.298	432019
-51.299	52651.1	-51.299	80364.7	-51.299	270033	-51.3	-101174	-51.299	382778
-51.3	144589	-51.3	82967.8	-51.301	336349	-51.302	-188262	-51.301	386890
-51.302	231974	-51.302	86111.3	-51.302	384840	-51.303	-361636	-51.302	432857
-51.304	311027	-51.304	89742.6	-51.304	398866	-51.305	-536614	-51.304	494738
-51.305	358845	-51.305	93693.1	-51.305	378677	-51.306	-645760	-51.305	547550
-51.307	351110	-51.307	97607.2	-51.307	343438	-51.308	-668482	-51.307	574703
-51.308	283443	-51.308	100928	-51.308	316566	-51.309	-607328	-51.308	569298
-51.31	180220	-51.31	103027	-51.31	309065	-51.311	-465128	-51.31	535741
-51.311	87932.3	-51.311	103404	-51.311	315062	-51.312	-255068	-51.311	490622
-51.313	50654.4	-51.313	101886	-51.313	321106	-51.314	-11290	-51.313	455316
-51.314	78432.8	-51.314	98617.7	-51.314	318883	-51.315	224440	-51.314	441238
-51.316	140564	-51.316	93928.8	-51.316	309907	-51.317	424786	-51.316	442105
-51.317	199697	-51.317	88157.5	-51.317	299002	-51.318	579230	-51.317	443872
-51.319	250443	-51.319	81656.6	-51.319	284399	-51.32	685842	-51.319	440538
-51.32	310695	-51.32	74850.3	-51.32	257506	-51.321	744682	-51.32	435693
-51.322	375261	-51.322	68362.1	-51.322	214600	-51.323	759030	-51.322	431198
-51.323	400107	-51.323	62974.7	-51.323	167178	-51.324	739008	-51.323	423536
-51.325	350831	-51.325	59394.8	-51.325	136708	-51.326	704002	-51.325	414390
-51.326	257735	-51.326	57931.1	-51.326	137280	-51.327	671904	-51.326	416546
-51.328	200055	-51.328	58235.2	-51.328	164549	-51.329	638842	-51.328	440615
-51.329	228098	-51.329	59317.3	-51.329	202217	-51.33	580514	-51.329	479243
-51.331	310461	-51.331	59873.8	-51.331	237376	-51.332	485044	-51.331	513166
-51.332	362945	-51.332	58769.3	-51.333	267759	-51.333	382934	-51.333	533648
-51.334	322116	-51.334	55496.7	-51.334	295029	-51.335	328052	-51.334	551748
-51.335	190177	-51.335	50441.4	-51.336	314793	-51.336	353460	-51.336	582571
-51.337	25192.6	-51.337	44814.3	-51.337	317304	-51.338	449708	-51.337	625226
-51.338	-97350.4	-51.338	40281.6	-51.339	298550	-51.34	573738	-51.339	662106
-51.34	-124060	-51.34	38381.6	-51.34	266968	-51.341	662552	-51.34	674265
-51.342	-52648.6	-51.342	40022.9	-51.342	236210	-51.343	654062	-51.342	654627
-51.343	64988.9	-51.343	45240.1	-51.343	213243	-51.344	531644	-51.343	610725
-51.345	161128	-51.345	53255.1	-51.345	197657	-51.346	352010	-51.345	560951
-51.346	210162	-51.346	62725	-51.346	189814	-51.347	203524	-51.346	525203
-51.348	248998	-51.348	72178.2	-51.348	192428	-51.349	126840	-51.348	510542
-51.349	330394	-51.349	80440.7	-51.349	203019	-51.35	99264	-51.349	503504
-51.351	454014	-51.351	86984.3	-51.351	212158	-51.352	97716	-51.351	483943
-51.352	549936	-51.352	91943.8	-51.352	212550	-51.353	139930	-51.352	450473
-51.354	532817	-51.354	95954.7	-51.354	204852	-51.355	240456	-51.354	426836
-51.355	370142	-51.355	99838.8	-51.355	191619	-51.356	356604	-51.355	437208
-51.357	103987	-51.357	104340	-51.357	172329	-51.358	416670	-51.357	479540
-51.358	-175506	-51.358	109872	-51.358	150058	-51.359	396998	-51.358	529807
-51.36	-368257	-51.36	116399	-51.36	137116	-51.361	337822	-51.36	567941
-51.361	-397781	-51.361	123512	-51.361	145295	-51.362	288218	-51.361	589629
-51.363	-249674	-51.363	130544	-51.363	171467	-51.364	265538	-51.363	594867
-51.364	-1669.12	-51.364	136770	-51.364	198858	-51.365	273696	-51.364	579619
-51.366	202139	-51.366	141538	-51.366	212024	-51.367	329292	-51.366	545911
-51.367	249005	-51.367	144526	-51.367	206813	-51.368	446430	-51.367	510340
-51.369	155324	-51.369	145961	-51.369	188199	-51.37	608564	-51.369	492794
-51.37	59897.9	-51.37	146700	-51.371	163509	-51.371	772472	-51.371	500655
-51.372	98960.3	-51.372	147970	-51.372	136646	-51.373	892020	-51.372	530539
-51.373	278129	-51.373	150985	-51.374	105320	-51.374	933072	-51.374	579566
-51.375	469248	-51.375	156572	-51.375	65927.8	-51.376	884756	-51.375	644159
-51.376	531455	-51.376	164963	-51.377	24637.6	-51.378	778928	-51.377	710269
-51.378	430566	-51.378	175690	-51.378	-402	-51.379	692636	-51.378	756481
-51.38	247807	-51.38	187755	-51.38	6509.88	-51.381	697292	-51.38	771653
-51.381	92433.9	-51.381	199956	-51.381	44175.2	-51.382	791746	-51.381	764487
-51.383	15321.4	-51.383	211295	-51.383	97752.8	-51.384	897096	-51.383	753924
-51.384	-8118.06	-51.384	221147	-51.384	151526	-51.385	932374	-51.384	753382
-51.386	-34107.8	-51.386	229224	-51.386	193228	-51.387	892208	-51.386	763238
-51.387	-94106	-51.387	235335	-51.387	213795	-51.388	847014	-51.387	772311
-51.389	-168356	-51.389	239263	-51.389	214341	-51.39	874968	-51.389	764804
-51.39	-207353	-51.39	240722	-51.39	211553	-51.391	1005804	-51.39	731002
-51.392	-183301	-51.392	239527	-51.392	225041	-51.393	1221632	-51.392	674135
-51.393	-120862	-51.393	235810	-51.393	258508	-51.394	1484564	-51.393	605745
-51.395	-69687.2	-51.395	230134	-51.395	300473	-51.396	1746380	-51.395	535823
-51.396	-47225.3	-51.396	223406	-51.396	342252	-51.397	1940552	-51.396	471480
-51.398	-22635.4	-51.398	216564	-51.398	385396	-51.399	1996750	-51.398	421555
-51.399	35006.7	-51.399	210264	-51.399	431939	-51.4	1881942	-51.399	393187
-51.401	105974	-51.401	204750	-51.401	478296	-51.402	1624028	-51.401	381407
-51.402	134827	-51.402	200000	-51.402	521872	-51.403	1287800	-51.402	370411
-51.404	94996.8	-51.404	195916	-51.404	563711	-51.405	926140	-51.404	351003
-51.405	24647.9	-51.405	192432	-51.405	599847	-51.406	556360	-51.405	333022
-51.407	-6012.94	-51.407	189457	-51.407	616959	-51.408	173162	-51.407	335204
-51.408	45279.4	-51.408	186846	-51.409	602917	-51.409	-226536	-51.409	363751
-51.41	166610	-51.41	184466	-51.41	558590	-51.411	-623838	-51.41	403033
-51.411	312084	-51.411	182338	-51.412	497137	-51.412	-966506	-51.412	426164
-51.413	436254	-51.413	180666	-51.413	435552	-51.414	-1176330	-51.413	414519
-51.414	511898	-51.414	179770	-51.415	387421	-51.416	-1193420	-51.415	371564
-51.416	526520	-51.416	179956	-51.416	357440	-51.417	-1022852	-51.416	321398
-51.418	470796	-51.418	181417	-51.418	339066	-51.419	-731364	-51.418	291951
-51.419	337225	-51.419	184132	-51.419	320534	-51.42	-393490	-51.419	295977
-51.421	137406	-51.421	187797	-51.421	295156	-51.422	-55448	-51.421	325591
-51.422	-76454.8	-51.422	191868	-51.422	264247	-51.423	251342	-51.422	362333
-51.424	-217238	-51.424	195727	-51.424	232139	-51.425	493606	-51.424	390559
-51.425	-210554	-51.425	198940	-51.425	204121	-51.426	660104	-51.425	404896
-51.427	-55158.2	-51.427	201323	-51.427	188180	-51.428	786502	-51.427	411362
-51.428	159361	-51.428	202930	-51.428	191029	-51.429	927250	-51.428	421158
-51.43	305138	-51.43	203941	-51.43	210457	-51.431	1101032	-51.43	437864
-51.431	303191	-51.431	204635	-51.431	237041	-51.432	1276394	-51.431	450594
-51.433	171675	-51.433	205304	-51.433	264663	-51.434	1409560	-51.433	445983
-51.434	-5695.94	-51.434	206193	-51.434	292890	-51.435	1479008	-51.434	427674
-51.436	-155047	-51.436	207357	-51.436	317021	-51.437	1489440	-51.436	415944
-51.437	-255321	-51.437	208664	-51.437	322534	-51.438	1459640	-51.437	424316
-51.439	-318331	-51.439	209865	-51.439	295143	-51.44	1407828	-51.439	442821
-51.44	-351825	-51.44	210770	-51.44	235148	-51.441	1336620	-51.44	449172
-51.442	-358484	-51.442	211347	-51.442	160790	-51.443	1229976	-51.442	432057
-51.443	-355256	-51.443	211712	-51.443	97770.6	-51.444	1074588	-51.443	399392
-51.445	-360575	-51.445	212032	-51.445	62207.2	-51.446	877974	-51.445	368454
-51.446	-354112	-51.446	212464	-51.446	48538.6	-51.447	656404	-51.446	352614
-51.448	-277553	-51.448	213152	-51.448	36225	-51.449	414910	-51.448	353597
-51.449	-102135	-51.449	214259	-51.45	13746.9	-51.45	158826	-51.45	361470
-51.451	114012	-51.451	215948	-51.451	-6578.38	-51.452	-78854	-51.451	364251
-51.452	263242	-51.452	218323	-51.453	-4192.88	-51.454	-247860	-51.453	360362
-51.454	288396	-51.454	221304	-51.454	23716.2	-51.455	-318752	-51.454	358101
-51.455	227528	-51.455	224585	-51.456	62912	-51.457	-297962	-51.456	361580
-51.457	153375	-51.457	227666	-51.457	106482	-51.458	-203742	-51.457	365210
-51.459	90068	-51.459	229991	-51.459	162321	-51.46	-51776	-51.459	367229
-51.46	9588.5	-51.46	231078	-51.46	231822	-51.461	133660	-51.46	379617
-51.462	-101452	-51.462	230587	-51.462	295331	-51.463	314376	-51.462	413812
-51.463	-202882	-51.463	228310	-51.463	329497	-51.464	455804	-51.463	461451
-51.465	-240951	-51.465	224186	-51.465	330028	-51.466	538448	-51.465	500885
-51.466	-208275	-51.466	218395	-51.466	307954	-51.467	552808	-51.466	521608
-51.468	-141916	-51.468	211440	-51.468	271653	-51.469	505994	-51.468	531137
-51.469	-68651.1	-51.469	204132	-51.469	225290	-51.47	442442	-51.469	538178
-51.471	18043.1	-51.471	197410	-51.471	180108	-51.472	437338	-51.471	541610
-51.472	113478	-51.472	192108	-51.472	152257	-51.473	542068	-51.472	540061
-51.474	163133	-51.474	188736	-51.474	145950	-51.475	737670	-51.474	540753
-51.475	110926	-51.475	187305	-51.475	148058	-51.476	947554	-51.475	550497
-51.477	-10262.9	-51.477	187237	-51.477	143933	-51.478	1096382	-51.477	563886
-51.478	-78488.9	-51.478	187459	-51.478	133552	-51.479	1156192	-51.478	568750
-51.48	-7583.69	-51.48	186666	-51.48	128379	-51.481	1149294	-51.48	560361
-51.481	144205	-51.481	183754	-51.481	135745	-51.482	1118952	-51.481	544367
-51.483	227841	-51.483	178174	-51.483	149853	-51.484	1096370	-51.483	527370
-51.484	166252	-51.484	170062	-51.484	157085	-51.485	1086330	-51.484	510835
-51.486	30007.2	-51.486	160076	-51.486	148050	-51.487	1079440	-51.486	494802
-51.487	-57459.2	-51.487	149126	-51.488	124469	-51.488	1071752	-51.488	483806
-51.489	-52455.5	-51.489	138177	-51.489	95877.4	-51.49	1073520	-51.489	487132
-51.49	-1916.31	-51.49	128176	-51.491	70640.8	-51.492	1101318	-51.491	512828
-51.492	47134.7	-51.492	119928	-51.492	51114.2	-51.493	1166370	-51.492	559801
-51.493	99378.6	-51.493	113871	-51.494	35093.9	-51.495	1263854	-51.494	614648
-51.495	174378	-51.495	109888	-51.495	18835	-51.496	1369670	-51.495	658646
-51.497	266448	-51.497	107377	-51.497	-1249.75	-51.498	1452118	-51.497	680035
-51.498	363982	-51.498	105578	-51.498	-24745.5	-51.499	1492996	-51.498	679883
-51.5	474928	-51.5	103956	-51.5	-42652.2	-51.501	1494966	-51.5	666574
-51.501	595839	-51.501	102348	-51.501	-41239.2	-51.502	1471670	-51.501	647611
-51.503	670778	-51.503	100817	-51.503	-15303.1	-51.504	1444340	-51.503	628162
-51.504	626185	-51.504	99343.6	-51.504	23881.4	-51.505	1448070	-51.504	614166
-51.506	459928	-51.506	97656	-51.506	56950.5	-51.507	1510918	-51.506	611923
-51.507	266739	-51.507	95326.2	-51.507	71115.2	-51.508	1607326	-51.507	622694
-51.509	152833	-51.509	92073.8	-51.509	64157.6	-51.51	1652634	-51.509	638828
-51.51	139808	-51.51	88020.6	-51.51	39197.1	-51.511	1577554	-51.51	647496
-51.512	173077	-51.512	83642.8	-51.512	3729.5	-51.513	1403836	-51.512	640774
-51.513	209608	-51.513	79545.1	-51.513	-26709.8	-51.514	1220516	-51.513	622694
-51.515	260624	-51.515	76189	-51.515	-33158	-51.516	1089020	-51.515	605005
-51.516	341298	-51.516	73825.9	-51.516	-6931.12	-51.517	995936	-51.516	595612
-51.518	415086	-51.518	72529.4	-51.518	45153.4	-51.519	896636	-51.518	593973
-51.519	420813	-51.519	72279.6	-51.519	112145	-51.52	776848	-51.519	598622
-51.521	344787	-51.521	73006.4	-51.521	190070	-51.522	660266	-51.521	614024
-51.522	236051	-51.522	74627.6	-51.522	276220	-51.523	579098	-51.522	645741
-51.524	149070	-51.524	77019.6	-51.524	356751	-51.525	549240	-51.524	692854
-51.525	98737.3	-51.525	80002.8	-51.526	409099	-51.526	561512	-51.526	750229
-51.527	80561.4	-51.527	83265	-51.527	419203	-51.528	589180	-51.527	814255
-51.528	104612	-51.528	86379.8	-51.529	391510	-51.529	608920	-51.529	878598
-51.53	178498	-51.53	88802.1	-51.53	342213	-51.531	619794	-51.53	926762
-51.531	265129	-51.531	89943	-51.532	289353	-51.533	634100	-51.532	938580
-51.533	289127	-51.533	89264.9	-51.533	251989	-51.534	653970	-51.533	906295
-51.535	199339	-51.535	86438.8	-51.535	249712	-51.536	668506	-51.535	838270
-51.536	17766.8	-51.536	81545.8	-51.536	292275	-51.537	669854	-51.536	748528
-51.538	-174799	-51.538	75181.2	-51.538	368796	-51.539	655634	-51.538	651971
-51.539	-291763	-51.539	68370	-51.539	453143	-51.54	617714	-51.539	568999
-51.541	-283222	-51.541	62348.7	-51.541	521523	-51.542	546008	-51.541	520214
-51.542	-152100	-51.542	58313.3	-51.542	563270	-51.543	443808	-51.542	508536
-51.544	49419.9	-51.544	57170.9	-51.544	577243	-51.545	329536	-51.544	514211
-51.545	242599	-51.545	59352.5	-51.545	566080	-51.546	221310	-51.545	514723
-51.547	359938	-51.547	64615.1	-51.547	537094	-51.548	134616	-51.547	504123
-51.548	376235	-51.548	72032.2	-51.548	503037	-51.549	85664	-51.548	489210
-51.55	313696	-51.55	80234.1	-51.55	474638	-51.551	75604	-51.55	476850
-51.551	226034	-51.551	87897	-51.551	451952	-51.552	69844	-51.551	473505
-51.553	175058	-51.553	94182.7	-51.553	425864	-51.554	21776	-51.553	487933
-51.554	202248	-51.554	98902.1	-51.554	388766	-51.555	-73660	-51.554	520327
-51.556	301170	-51.556	102294	-51.556	341953	-51.557	-172308	-51.556	551320
-51.557	414218	-51.557	104683	-51.557	292911	-51.558	-240400	-51.557	553900
-51.559	469134	-51.559	106227	-51.559	248160	-51.56	-302896	-51.559	518148
-51.56	431150	-51.56	106996	-51.56	210377	-51.561	-412424	-51.56	456963
-51.562	326857	-51.562	107129	-51.562	180413	-51.563	-577474	-51.562	388632
-51.563	222574	-51.563	106876	-51.564	158968	-51.564	-733994	-51.564	323800
-51.565	178304	-51.565	106492	-51.565	144998	-51.566	-789274	-51.565	271848
-51.566	209348	-51.566	106034	-51.567	134688	-51.567	-687222	-51.567	249246
-51.568	278001	-51.568	105418	-51.568	124851	-51.569	-445736	-51.568	271619
-51.569	323647	-51.569	104605	-51.57	117676	-51.571	-144082	-51.57	337513
-51.571	313122	-51.571	103825	-51.571	119711	-51.572	124006	-51.571	424373
-51.573	265679	-51.573	103520	-51.573	134949	-51.574	302912	-51.573	503102
-51.574	222404	-51.574	104080	-51.574	160332	-51.575	392880	-51.574	557646
-51.576	193302	-51.576	105544	-51.576	189266	-51.577	426932	-51.576	591957
-51.577	149981	-51.577	107566	-51.577	218288	-51.578	436620	-51.577	619774
-51.579	77226.4	-51.579	109649	-51.579	248364	-51.58	441734	-51.579	649607
-51.58	14505.8	-51.58	111476	-51.58	280589	-51.581	458266	-51.58	680947
-51.582	23297.2	-51.582	113018	-51.582	312605	-51.583	498262	-51.582	711626
-51.583	113216	-51.583	114405	-51.583	339435	-51.584	558678	-51.583	743146
-51.585	220678	-51.585	115688	-51.585	356114	-51.586	619732	-51.585	776635
-51.586	271766	-51.586	116780	-51.586	359636	-51.587	657846	-51.586	807096
-51.588	254248	-51.588	117584	-51.588	349810	-51.589	656158	-51.588	823224
-51.589	213639	-51.589	118148	-51.589	328822	-51.59	604076	-51.589	811917
-51.591	187790	-51.591	118671	-51.591	299312	-51.592	501848	-51.591	766180
-51.592	170037	-51.592	119321	-51.592	262573	-51.593	377340	-51.592	694338
-51.594	142400	-51.594	119990	-51.594	219860	-51.595	281278	-51.594	619407
-51.595	118829	-51.595	120246	-51.595	175979	-51.596	241806	-51.595	560132
-51.597	127408	-51.597	119544	-51.597	139986	-51.598	220868	-51.597	511557
-51.598	157000	-51.598	117543	-51.598	119426	-51.599	142038	-51.598	454093
-51.6	157176	-51.6	114316	-51.6	112694	-51.601	-22056	-51.6	384761
-51.601	109944	-51.601	110301	-51.602	108944	-51.602	-201366	-51.602	327811
-51.603	79225.7	-51.603	106161	-51.603	99726.2	-51.604	-283866	-51.603	306465
-51.604	153437	-51.604	102667	-51.605	91288.4	-51.605	-211916	-51.605	313208
-51.606	332444	-51.606	100646	-51.606	101725	-51.607	-14970	-51.606	319067
-51.607	495856	-51.607	100756	-51.608	141934	-51.609	231848	-51.608	307530
-51.609	504737	-51.609	103118	-51.609	200215	-51.61	457216	-51.609	289100
-51.611	333705	-51.611	107110	-51.611	249266	-51.612	611046	-51.611	284155
-51.612	94129.3	-51.612	111567	-51.612	268956	-51.613	674336	-51.612	301419
-51.614	-70987.8	-51.614	115301	-51.614	260429	-51.615	670674	-51.614	334831
-51.615	-108989	-51.615	117600	-51.615	238475	-51.616	655224	-51.615	375910
-51.617	-81422.9	-51.617	118386	-51.617	213838	-51.618	675570	-51.617	425073
-51.618	-82669.6	-51.618	118116	-51.618	185150	-51.619	740232	-51.618	489429
-51.62	-143889	-51.62	117461	-51.62	146620	-51.621	822950	-51.62	567270
-51.621	-212757	-51.621	117039	-51.621	100743	-51.622	888290	-51.621	637332
-51.623	-215690	-51.623	117227	-51.623	61035.9	-51.624	916086	-51.623	671956
-51.624	-130569	-51.624	118162	-51.624	41622.5	-51.625	912118	-51.624	664356
-51.626	622.312	-51.626	119923	-51.626	44367.5	-51.627	895252	-51.626	635903
-51.627	117278	-51.627	122704	-51.627	58283.2	-51.628	869018	-51.627	613734
-51.629	185191	-51.629	126854	-51.629	71104.1	-51.63	815978	-51.629	609288
-51.63	202118	-51.63	132766	-51.63	77785	-51.631	731372	-51.63	622158
-51.632	181446	-51.632	140681	-51.632	78028.6	-51.633	646130	-51.632	651757
-51.633	143530	-51.633	150501	-51.633	72383.8	-51.634	593536	-51.633	693262
-51.635	110756	-51.635	161751	-51.635	65438.1	-51.636	559466	-51.635	729761
-51.636	92090.5	-51.636	173610	-51.636	66769.6	-51.637	497624	-51.636	741988
-51.638	74820.3	-51.638	185095	-51.638	80411.6	-51.639	394474	-51.638	725539
-51.639	48460.1	-51.639	195259	-51.64	95370.8	-51.64	286494	-51.64	691086
-51.641	36462.5	-51.641	203374	-51.641	95140.2	-51.642	208040	-51.641	651578
-51.642	81782.4	-51.642	208984	-51.643	77309.6	-51.643	154582	-51.643	617317
-51.644	188753	-51.644	211914	-51.644	57124.9	-51.645	110430	-51.644	598113
-51.645	297402	-51.645	212173	-51.646	50640.4	-51.647	84220	-51.646	597432
-51.647	337101	-51.647	209918	-51.647	60442.5	-51.648	90468	-51.647	603346
-51.649	298875	-51.649	205438	-51.649	78670.4	-51.65	114636	-51.649	594674
-51.65	231854	-51.65	199236	-51.65	97992.2	-51.651	121568	-51.65	559192
-51.652	170554	-51.652	191931	-51.652	117788	-51.653	91990	-51.652	502594
-51.653	97152.9	-51.653	184095	-51.653	145356	-51.654	37022	-51.653	441367
-51.655	-6494.56	-51.655	176030	-51.655	192559	-51.656	-20098	-51.655	391493
-51.656	-95106.9	-51.656	167794	-51.656	264461	-51.657	-64222	-51.656	361135
-51.658	-87521.4	-51.658	159368	-51.658	347104	-51.659	-95764	-51.658	348008
-51.659	36314.2	-51.659	150866	-51.659	411188	-51.66	-126100	-51.659	344063
-51.661	194433	-51.661	142601	-51.661	432767	-51.662	-162214	-51.661	345650
-51.662	278828	-51.662	135000	-51.662	409522	-51.663	-191328	-51.662	355822
-51.664	259859	-51.664	128475	-51.664	357782	-51.665	-190360	-51.664	374606
-51.665	195996	-51.665	123251	-51.665	299442	-51.666	-147648	-51.665	393239
-51.667	147545	-51.667	119306	-51.667	253264	-51.668	-65888	-51.667	403344
-51.668	108217	-51.668	116455	-51.668	230660	-51.669	58784	-51.668	405233
-51.67	33157.2	-51.67	114566	-51.67	231734	-51.671	237656	-51.67	402875
-51.671	-84033	-51.671	113715	-51.671	245453	-51.672	453064	-51.671	399243
-51.673	-186652	-51.673	114172	-51.673	257442	-51.674	637158	-51.673	404396
-51.674	-210586	-51.674	116195	-51.674	258495	-51.675	711888	-51.674	437668
-51.676	-151560	-51.676	119844	-51.676	247158	-51.677	663552	-51.676	508663
-51.677	-67621.6	-51.677	124909	-51.678	228009	-51.678	572698	-51.678	600560
-51.679	-16677	-51.679	131014	-51.679	208952	-51.68	559154	-51.679	683814
-51.68	2862.31	-51.68	137745	-51.681	196927	-51.681	689748	-51.681	742226
-51.682	46955.2	-51.682	144715	-51.682	194353	-51.683	931538	-51.682	775788
-51.683	162088	-51.683	151480	-51.684	201236	-51.685	1189102	-51.684	784871
-51.685	328032	-51.685	157497	-51.685	219739	-51.686	1380598	-51.685	767063
-51.687	466054	-51.687	162174	-51.687	252285	-51.688	1471568	-51.687	726928
-51.688	503554	-51.688	165037	-51.688	295359	-51.689	1459394	-51.688	674427
-51.69	428037	-51.69	165832	-51.69	340361	-51.691	1357782	-51.69	614135
-51.691	280205	-51.691	164485	-51.691	381282	-51.692	1211108	-51.691	549250
-51.693	107713	-51.693	160992	-51.693	416976	-51.694	1088262	-51.693	494737
-51.694	-60864.5	-51.694	155390	-51.694	445815	-51.695	1033644	-51.694	470355
-51.696	-203105	-51.696	147806	-51.696	463830	-51.697	1031420	-51.696	476989
-51.697	-290227	-51.697	138565	-51.697	470208	-51.698	1036680	-51.697	492376
-51.699	-306462	-51.699	128232	-51.699	469752	-51.7	1028862	-51.699	493329
-51.7	-272270	-51.7	117534	-51.7	468109	-51.701	1010436	-51.7	470818
-51.702	-225108	-51.702	107185	-51.702	468406	-51.703	982830	-51.702	422194
-51.703	-171023	-51.703	97743.6	-51.703	471840	-51.704	950244	-51.703	345856
-51.705	-74380.6	-51.705	89611.4	-51.705	474805	-51.706	933240	-51.705	251733
-51.706	86405.4	-51.706	83092.3	-51.706	465401	-51.707	938504	-51.706	164706
-51.708	262951	-51.708	78466.1	-51.708	433633	-51.709	924788	-51.708	106926
-51.709	363292	-51.709	75924.4	-51.709	390071	-51.71	839210	-51.709	83483.1
-51.711	343590	-51.711	75489.2	-51.711	365471	-51.712	686024	-51.711	90357.9
-51.712	254412	-51.712	76952.8	-51.712	383257	-51.713	527088	-51.712	124825
-51.714	178391	-51.714	79905.2	-51.714	436854	-51.715	418044	-51.714	178879
-51.715	136170	-51.715	83790.6	-51.716	499270	-51.716	376842	-51.716	233153
-51.717	83550.1	-51.717	87983.1	-51.717	548739	-51.718	405372	-51.717	272117
-51.718	421.625	-51.718	91841.9	-51.719	576952	-51.719	495676	-51.719	302101
-51.72	-58715.9	-51.72	94775.6	-51.72	579716	-51.721	609644	-51.72	343113
-51.721	-34994.7	-51.721	96270.3	-51.722	554411	-51.723	699568	-51.722	403801
-51.723	33565.1	-51.723	96005.2	-51.723	508250	-51.724	760224	-51.723	473410
-51.725	27275.9	-51.725	93924.4	-51.725	456829	-51.726	828752	-51.725	536419
-51.726	-123584	-51.726	90325.2	-51.726	408619	-51.727	921434	-51.726	585645
-51.728	-348554	-51.728	85770	-51.728	358147	-51.729	1004350	-51.728	620975
-51.729	-498469	-51.729	80975.6	-51.729	299946	-51.73	1041666	-51.729	644545
-51.731	-482538	-51.731	76635.8	-51.731	243177	-51.732	1038432	-51.731	659614
-51.732	-327581	-51.732	73236.2	-51.732	203989	-51.733	1022542	-51.732	667105
-51.734	-121802	-51.734	70906.3	-51.734	185904	-51.735	1018926	-51.734	660814
-51.735	63295.7	-51.735	69436.1	-51.735	176077	-51.736	1051994	-51.735	632259
-51.737	195243	-51.737	68466.4	-51.737	163080	-51.738	1136548	-51.737	583260
-51.738	267857	-51.738	67699.8	-51.738	151733	-51.739	1249222	-51.738	527645
-51.74	298448	-51.74	66995.1	-51.74	156730	-51.741	1339086	-51.74	476266
-51.741	324487	-51.741	66257.7	-51.741	185734	-51.742	1384454	-51.741	426038
-51.743	372653	-51.743	65347.8	-51.743	233822	-51.744	1410994	-51.743	370072
-51.744	426104	-51.744	64077.2	-51.744	291583	-51.745	1439274	-51.744	315161
-51.746	439756	-51.746	62286.1	-51.746	352150	-51.747	1453346	-51.746	281089
-51.747	394608	-51.747	59916.1	-51.747	409272	-51.748	1445488	-51.747	280802
-51.749	324771	-51.749	57047.5	-51.749	454221	-51.75	1452954	-51.749	306528
-51.75	282808	-51.75	53969.5	-51.75	478399	-51.751	1508514	-51.75	337682
-51.752	287264	-51.752	51238	-51.752	478740	-51.753	1577834	-51.752	359808
-51.753	314417	-51.753	49635.3	-51.754	460875	-51.754	1584896	-51.754	373964
-51.755	337445	-51.755	49974.6	-51.755	438456	-51.756	1494190	-51.755	391213
-51.756	361332	-51.756	52795.4	-51.757	425862	-51.757	1341532	-51.757	421373
-51.758	411883	-51.758	58212.8	-51.758	425228	-51.759	1196120	-51.758	466595
-51.759	490455	-51.759	65939	-51.76	420442	-51.761	1114000	-51.76	522859
-51.761	544958	-51.761	75529.7	-51.761	391126	-51.762	1116168	-51.761	585408
-51.763	498140	-51.763	86597.8	-51.763	336009	-51.764	1182040	-51.763	650802
-51.764	320861	-51.764	98937.9	-51.764	277497	-51.765	1268338	-51.764	712582
-51.766	82484.6	-51.766	112414	-51.766	240149	-51.767	1352408	-51.766	757590
-51.767	-84817.4	-51.767	126755	-51.767	228311	-51.768	1451276	-51.767	771871
-51.769	-90058.1	-51.769	141413	-51.769	226095	-51.77	1577736	-51.769	751342
-51.77	42803.4	-51.77	155528	-51.77	213090	-51.771	1691086	-51.77	702872
-51.772	209203	-51.772	168022	-51.772	177824	-51.773	1712444	-51.772	634104
-51.773	330589	-51.773	177780	-51.773	124645	-51.774	1598584	-51.773	548152
-51.775	418049	-51.775	183925	-51.775	74903.1	-51.776	1380694	-51.775	452518
-51.776	527964	-51.776	186141	-51.776	56191.5	-51.777	1133876	-51.776	367671
-51.778	667281	-51.778	184796	-51.778	82811.5	-51.779	914620	-51.778	317969
-51.779	760300	-51.779	180692	-51.779	147349	-51.78	732276	-51.779	313441
-51.781	718695	-51.781	174585	-51.781	232777	-51.782	573874	-51.781	345237
-51.782	542519	-51.782	166849	-51.782	324928	-51.783	444726	-51.782	398196
-51.784	343114	-51.784	157564	-51.784	408157	-51.785	376336	-51.784	462017
-51.785	255657	-51.785	146841	-51.785	460135	-51.786	390224	-51.785	529406
-51.787	323565	-51.787	135063	-51.787	465795	-51.788	466114	-51.787	591544
-51.788	471047	-51.788	122852	-51.788	435065	-51.789	559152	-51.788	641574
-51.79	589432	-51.79	110886	-51.79	395647	-51.791	643546	-51.79	680141
-51.791	638804	-51.791	99713.2	-51.791	367571	-51.792	722622	-51.791	712144
-51.793	652868	-51.793	89593.8	-51.793	351856	-51.794	809786	-51.793	738347
-51.794	656033	-51.794	80415	-51.795	341431	-51.795	920076	-51.795	754301
-51.796	610676	-51.796	71834.1	-51.796	332537	-51.797	1075044	-51.796	757907
-51.797	467929	-51.797	63558.3	-51.798	324963	-51.799	1280878	-51.798	753210
-51.799	253362	-51.799	55647.2	-51.799	321150	-51.8	1497208	-51.799	742689
-51.801	69086.6	-51.801	48538.7	-51.801	327760	-51.802	1654126	-51.801	718458
-51.802	1903.06	-51.802	42890.3	-51.802	350524	-51.803	1706018	-51.802	667534
-51.804	46434.4	-51.804	39290.6	-51.804	385427	-51.805	1647824	-51.804	589394
-51.805	128448	-51.805	38061.2	-51.805	420775	-51.806	1484010	-51.805	505183
-51.807	188592	-51.807	39149	-51.807	448555	-51.808	1216840	-51.807	445384
-51.808	227123	-51.808	42123.6	-51.808	466930	-51.809	879830	-51.808	428877
-51.81	274791	-51.81	46341	-51.81	472939	-51.811	546706	-51.81	455968
-51.811	343797	-51.811	51114.9	-51.811	462624	-51.812	288284	-51.811	517862
-51.813	417743	-51.813	55834.2	-51.813	440878	-51.814	138370	-51.813	605059
-51.814	478228	-51.814	59943.4	-51.814	421554	-51.815	112054	-51.814	704923
-51.816	524881	-51.816	62964.6	-51.816	412937	-51.817	217114	-51.816	798192
-51.817	564862	-51.817	64565.6	-51.817	409136	-51.818	424846	-51.817	864302
-51.819	591045	-51.819	64613.7	-51.819	399847	-51.82	655044	-51.819	889767
-51.82	581431	-51.82	63159.5	-51.82	382470	-51.821	826374	-51.82	870837
-51.822	524342	-51.822	60371.9	-51.822	362959	-51.823	912446	-51.822	812237
-51.823	438439	-51.823	56542.8	-51.823	351857	-51.824	938700	-51.823	726481
-51.825	359507	-51.825	52194.3	-51.825	361872	-51.826	941914	-51.825	632007
-51.826	307497	-51.826	48068	-51.826	399121	-51.827	951986	-51.826	547898
-51.828	275985	-51.828	44936.3	-51.828	449909	-51.829	988578	-51.828	488902
-51.829	258309	-51.829	43289.1	-51.829	484181	-51.83	1046220	-51.829	463476
-51.831	272918	-51.831	43103.6	-51.831	481757	-51.832	1099544	-51.831	471249
-51.832	346460	-51.832	43865.9	-51.833	452274	-51.833	1144764	-51.833	501017
-51.834	468678	-51.834	44854.6	-51.834	422866	-51.835	1216880	-51.834	535815
-51.835	575468	-51.835	45519.6	-51.836	410672	-51.837	1343372	-51.836	564152
-51.837	588689	-51.837	45771.2	-51.837	413724	-51.838	1491932	-51.837	584614
-51.839	478069	-51.839	46030.3	-51.839	423580	-51.84	1597556	-51.839	599127
-51.84	288121	-51.84	46983.6	-51.84	435565	-51.841	1634822	-51.84	606132
-51.842	108513	-51.842	49255.9	-51.842	446815	-51.843	1632512	-51.842	602802
-51.843	14243	-51.843	53132.4	-51.843	454536	-51.844	1624764	-51.843	589263
-51.845	20708.5	-51.845	58465.2	-51.845	460086	-51.846	1613496	-51.845	566453
-51.846	85880.2	-51.846	64698.9	-51.846	469548	-51.847	1582912	-51.846	533464
-51.848	157038	-51.848	71044.2	-51.848	486647	-51.849	1520236	-51.848	491699
-51.849	219502	-51.849	76652.5	-51.849	506973	-51.85	1416250	-51.849	449050
-51.851	294896	-51.851	80851.9	-51.851	519645	-51.852	1270382	-51.851	415167
-51.852	386230	-51.852	83295.6	-51.852	511922	-51.853	1108280	-51.852	393843
-51.854	435947	-51.854	84151.4	-51.854	474623	-51.855	980096	-51.854	383538
-51.855	363781	-51.855	84137.1	-51.855	409516	-51.856	922536	-51.855	384016
-51.857	161121	-51.857	84415.3	-51.857	332327	-51.858	928562	-51.857	398033
-51.858	-64307.6	-51.858	86253.9	-51.858	262681	-51.859	958098	-51.858	425194
-51.86	-162791	-51.86	90562.2	-51.86	209158	-51.861	970692	-51.86	456554
-51.861	-75794.8	-51.861	97521.1	-51.861	168742	-51.862	937736	-51.861	477289
-51.863	106710	-51.863	106513	-51.863	141477	-51.864	838256	-51.863	476826
-51.864	225347	-51.864	116364	-51.864	137284	-51.865	669492	-51.864	458678
-51.866	187501	-51.866	125731	-51.866	162450	-51.867	473126	-51.866	439848
-51.867	31284.3	-51.867	133403	-51.867	204632	-51.868	329074	-51.867	437835
-51.869	-127055	-51.869	138489	-51.869	238194	-51.87	295124	-51.869	458156
-51.87	-193284	-51.87	140531	-51.871	244047	-51.871	351082	-51.871	496034
-51.872	-151129	-51.872	139595	-51.872	221463	-51.873	419972	-51.872	546680
-51.873	-47338.7	-51.873	136232	-51.874	185152	-51.875	446704	-51.874	607593
-51.875	57012.7	-51.875	131340	-51.875	156393	-51.876	435548	-51.875	671781
-51.876	124973	-51.876	125871	-51.877	152806	-51.878	410742	-51.877	727651
-51.878	155044	-51.878	120576	-51.878	176692	-51.879	373838	-51.878	768447
-51.88	168812	-51.88	115902	-51.88	211318	-51.881	323404	-51.88	796282
-51.881	187581	-51.881	112056	-51.881	233936	-51.882	287544	-51.881	813922
-51.883	215804	-51.883	109146	-51.883	234380	-51.884	296698	-51.883	818670
-51.884	243422	-51.884	107284	-51.884	217632	-51.885	334488	-51.884	807023
-51.886	258251	-51.886	106588	-51.886	190778	-51.887	350428	-51.886	780099
-51.887	248934	-51.887	107078	-51.887	155547	-51.888	329370	-51.887	741050
-51.889	198410	-51.889	108628	-51.889	115199	-51.89	313758	-51.889	693016
-51.89	90590.8	-51.89	110990	-51.89	79478.1	-51.891	348452	-51.89	643148
-51.892	-61366.8	-51.892	113937	-51.892	57012	-51.893	429334	-51.892	603177
-51.893	-196560	-51.893	117351	-51.893	47135.1	-51.894	519978	-51.893	581039
-51.895	-233893	-51.895	121245	-51.895	44353.2	-51.896	596998	-51.895	576215
-51.896	-133904	-51.896	125648	-51.896	47572.9	-51.897	664830	-51.896	586135
-51.898	62173.8	-51.898	130445	-51.898	60521	-51.899	734102	-51.898	611029
-51.899	256408	-51.899	135208	-51.899	85494.6	-51.9	799180	-51.899	646995
-51.901	361524	-51.901	139237	-51.901	120081	-51.902	835372	-51.901	680651
-51.902	355921	-51.902	141821	-51.902	157881	-51.903	818236	-51.902	698786
-51.904	288140	-51.904	142538	-51.904	189920	-51.905	750388	-51.904	701735
-51.905	233616	-51.905	141303	-51.905	208717	-51.906	665026	-51.905	701430
-51.907	236110	-51.907	138179	-51.907	214444	-51.908	589856	-51.907	706699
-51.908	276522	-51.908	133256	-51.909	214806	-51.909	518724	-51.909	714118
-51.91	298341	-51.91	126765	-51.91	216888	-51.911	435834	-51.91	712259
-51.911	274746	-51.911	119292	-51.912	223256	-51.912	362230	-51.912	692582
-51.913	252861	-51.913	111759	-51.913	238619	-51.914	352796	-51.913	658188
-51.914	317178	-51.914	105174	-51.915	273162	-51.916	442960	-51.915	623794
-51.916	494581	-51.916	100270	-51.916	330963	-51.917	615676	-51.916	603804
-51.918	700637	-51.918	97383.3	-51.918	397261	-51.919	818016	-51.918	598794
-51.919	798576	-51.919	96451.6	-51.919	445368	-51.92	991420	-51.919	596824
-51.921	721706	-51.921	97197.5	-51.921	458450	-51.922	1091172	-51.921	588284
-51.922	531325	-51.922	99190.5	-51.922	441785	-51.923	1108254	-51.922	573623
-51.924	348894	-51.924	101974	-51.924	414036	-51.925	1077470	-51.924	555529
-51.925	243949	-51.925	105133	-51.925	389927	-51.926	1038334	-51.925	532445
-51.927	205606	-51.927	108438	-51.927	370273	-51.928	978478	-51.927	505144
-51.928	214458	-51.928	111975	-51.928	345552	-51.929	838784	-51.928	482233
-51.93	300924	-51.93	116147	-51.93	309165	-51.931	586792	-51.93	471865
-51.931	497588	-51.931	121391	-51.931	269172	-51.932	268382	-51.931	473465
-51.933	744690	-51.933	127874	-51.933	244727	-51.934	-18906	-51.933	484479
-51.934	890247	-51.934	135343	-51.934	248368	-51.935	-187036	-51.934	509641
-51.936	817394	-51.936	143195	-51.936	273422	-51.937	-191372	-51.936	552866
-51.937	563295	-51.937	150603	-51.937	301036	-51.938	-40612	-51.937	601830
-51.939	288004	-51.939	156629	-51.939	316009	-51.94	207242	-51.939	630758
-51.94	126065	-51.94	160349	-51.94	313473	-51.941	475284	-51.94	622648
-51.942	88099.9	-51.942	161116	-51.942	295803	-51.943	718800	-51.942	585156
-51.943	105390	-51.943	158814	-51.943	270983	-51.944	942040	-51.943	543944
-51.945	131758	-51.945	153923	-51.945	251120	-51.946	1163232	-51.945	522566
-51.946	167508	-51.946	147302	-51.947	244119	-51.947	1377132	-51.947	527061
-51.948	199315	-51.948	139828	-51.948	245091	-51.949	1556098	-51.948	545572
-51.949	169267	-51.949	132070	-51.95	241448	-51.95	1664980	-51.95	562147
-51.951	35973.7	-51.951	124188	-51.951	228540	-51.952	1661980	-51.951	571710
-51.952	-149926	-51.952	116055	-51.953	216952	-51.954	1513848	-51.953	579258
-51.954	-267372	-51.954	107495	-51.954	223211	-51.955	1240082	-51.954	585322
-51.956	-236393	-51.956	98454.4	-51.956	255559	-51.957	935382	-51.956	580462
-51.957	-96569.9	-51.957	88968.6	-51.957	307888	-51.958	717388	-51.957	559846
-51.959	35853.2	-51.959	79055.9	-51.959	363869	-51.96	638896	-51.959	536894
-51.96	80973.7	-51.96	68653.3	-51.96	405533	-51.961	655810	-51.96	531936
-51.962	53435.6	-51.962	57662.8	-51.962	420340	-51.963	678836	-51.962	548729
-51.963	14785.8	-51.963	46119.2	-51.963	402780	-51.964	646938	-51.963	570712
-51.965	-6380.62	-51.965	34393.4	-51.965	354298	-51.966	553884	-51.965	581324
-51.966	-28156.9	-51.966	23296.3	-51.966	286854	-51.967	420328	-51.966	580285
-51.968	-60702	-51.968	13937	-51.968	224378	-51.969	260110	-51.968	577785
-51.969	-70570.8	-51.969	7401.5	-51.969	189739	-51.97	79864	-51.969	579091
-51.971	-19532.1	-51.971	4387.78	-51.971	184121	-51.972	-93968	-51.971	579615
-51.972	75280.9	-51.972	5027.38	-51.972	186223	-51.973	-212364	-51.972	571388
-51.974	149854	-51.974	8926.34	-51.974	178386	-51.975	-239032	-51.974	549903
-51.975	169232	-51.975	15350.2	-51.975	167347	-51.976	-181982	-51.975	515031
-51.977	169963	-51.977	23460.3	-51.977	171390	-51.978	-78356	-51.977	469609
-51.978	203467	-51.978	32550.6	-51.978	193585	-51.979	44802	-51.978	420744
-51.98	249464	-51.98	42180.5	-51.98	218963	-51.981	182464	-51.98	383248
-51.981	222470	-51.981	52169.3	-51.981	235281	-51.982	331324	-51.981	377191
-51.983	80841.4	-51.983	62412.8	-51.983	245084	-51.984	476248	-51.983	414000
-51.984	-93228	-51.984	72683.8	-51.985	257910	-51.985	598464	-51.985	482238
-51.986	-153004	-51.986	82517.4	-51.986	280988	-51.987	682372	-51.986	553022
-51.987	-29868.2	-51.987	91370.1	-51.988	318005	-51.988	711120	-51.988	605076
-51.989	198718	-51.989	98876	-51.989	365784	-51.99	667188	-51.989	641208
-51.99	384519	-51.99	105103	-51.991	410380	-51.992	541522	-51.991	676230
-51.992	435383	-51.992	110536	-51.992	437475	-51.993	339172	-51.992	713915
-51.994	365983	-51.994	115865	-51.994	451196	-51.995	85720	-51.994	744244
-51.995	252200	-51.995	121573	-51.995	472821	-51.996	-160848	-51.995	760368
-51.997	163942	-51.997	127684	-51.997	514900	-51.998	-315322	-51.997	767668
-51.998	134705	-51.998	133746	-51.998	564109	-51.999	-311176	-51.998	774744
-52	162924	-52	139159	-52	596063	-52.001	-154858	-52	783857
-52.001	223558	-52.001	143557	-52.001	600472	-52.002	79484	-52.001	793979
-52.003	286378	-52.003	147025	-52.003	584303	-52.004	314388	-52.003	805524
-52.004	333216	-52.004	150000	-52.004	555877	-52.005	522036	-52.004	817136
-52.006	355561	-52.006	152984	-52.006	515204	-52.007	712936	-52.006	822654
-52.007	339915	-52.007	156257	-52.007	459198	-52.008	886180	-52.007	816592
-52.009	276989	-52.009	159752	-52.009	389286	-52.01	1008922	-52.009	799063
-52.01	195749	-52.01	163088	-52.01	312998	-52.011	1044264	-52.01	771548
-52.012	163468	-52.012	165674	-52.012	242411	-52.013	994124	-52.012	731990
-52.013	218166	-52.013	166906	-52.013	191266	-52.014	908092	-52.013	679760
-52.015	305119	-52.015	166398	-52.015	168452	-52.016	844760	-52.015	622727
-52.016	318629	-52.016	164145	-52.016	171430	-52.017	825010	-52.016	573742
-52.018	225880	-52.018	160530	-52.018	187766	-52.019	831238	-52.018	540871
-52.019	123638	-52.019	156168	-52.019	205819	-52.02	847762	-52.019	525802
-52.021	141097	-52.021	151616	-52.021	224812	-52.022	885472	-52.021	530093
-52.022	294385	-52.022	147134	-52.023	254883	-52.023	955942	-52.023	556488
-52.024	467668	-52.024	142549	-52.024	305916	-52.025	1035204	-52.024	602605
-52.025	541321	-52.025	137398	-52.026	375699	-52.026	1075690	-52.026	657749
-52.027	508704	-52.027	131298	-52.027	448976	-52.028	1050278	-52.027	707987
-52.028	448605	-52.028	124353	-52.029	509247	-52.03	978400	-52.029	742409
-52.03	407239	-52.03	117236	-52.03	550662	-52.031	915348	-52.03	755773
-52.032	346216	-52.032	110897	-52.032	577432	-52.033	923074	-52.032	750723
-52.033	213996	-52.033	106053	-52.033	593994	-52.034	1035824	-52.033	739260
-52.035	40876.6	-52.035	102896	-52.035	600369	-52.036	1233416	-52.035	736745
-52.036	-64989.4	-52.036	101201	-52.036	596803	-52.037	1446846	-52.036	749127
-52.038	-20539.6	-52.038	100626	-52.038	588254	-52.039	1604912	-52.038	767521
-52.039	142990	-52.039	100890	-52.039	580897	-52.04	1682716	-52.039	777289
-52.041	300493	-52.041	101773	-52.041	577024	-52.042	1709020	-52.041	770643
-52.042	343868	-52.042	103015	-52.042	576369	-52.043	1736588	-52.042	748475
-52.044	274026	-52.044	104319	-52.044	580666	-52.045	1808800	-52.044	713969
-52.045	185730	-52.045	105416	-52.045	592455	-52.046	1934184	-52.045	670421
-52.047	166758	-52.047	106093	-52.047	607805	-52.048	2075214	-52.047	625051
-52.048	219136	-52.048	106216	-52.048	613908	-52.049	2168010	-52.048	588900
-52.05	279721	-52.05	105697	-52.05	597973	-52.051	2163146	-52.05	568676
-52.051	302055	-52.051	104562	-52.051	559147	-52.052	2044846	-52.051	558703
-52.053	296715	-52.053	102972	-52.053	508612	-52.054	1814456	-52.053	543186
-52.054	293174	-52.054	101205	-52.054	456265	-52.055	1489960	-52.054	509690
-52.056	292836	-52.056	99577	-52.056	400973	-52.057	1137972	-52.056	464036
-52.057	283455	-52.057	98402.9	-52.057	338027	-52.058	875010	-52.057	431987
-52.059	281653	-52.059	97957.3	-52.059	273565	-52.06	790748	-52.059	441404
-52.06	320036	-52.06	98445.6	-52.061	224332	-52.061	867128	-52.061	497309
-52.062	381660	-52.062	99932.6	-52.062	201285	-52.063	994748	-52.062	574637
-52.063	382526	-52.063	102376	-52.064	198793	-52.064	1062450	-52.064	638613
-52.065	255058	-52.065	105629	-52.065	202495	-52.066	1014490	-52.065	672219
-52.066	42946.1	-52.066	109503	-52.067	202852	-52.068	846078	-52.067	682470
-52.068	-118478	-52.068	113689	-52.068	197981	-52.069	589116	-52.068	683824
-52.07	-128715	-52.07	117778	-52.07	190044	-52.071	315212	-52.07	682064
-52.071	-16169.6	-52.071	121345	-52.071	185876	-52.072	110948	-52.071	674260
-52.073	98742.3	-52.073	124206	-52.073	196917	-52.074	19602	-52.073	656505
-52.074	118174	-52.074	126570	-52.074	228901	-52.075	12034	-52.074	627487
-52.076	36396.2	-52.076	129006	-52.076	269784	-52.077	20142	-52.076	589091
-52.077	-82107.1	-52.077	132100	-52.077	295108	-52.078	-8264	-52.077	548999
-52.079	-163067	-52.079	136178	-52.079	289535	-52.08	-83314	-52.079	519741
-52.08	-160778	-52.08	141181	-52.08	261224	-52.081	-178460	-52.08	509315
-52.082	-68305.3	-52.082	146807	-52.082	232876	-52.083	-246450	-52.082	511699
-52.083	82077.8	-52.083	152829	-52.083	221144	-52.084	-239436	-52.083	510261
-52.085	229380	-52.085	159301	-52.085	226185	-52.086	-132850	-52.085	492254
-52.086	315106	-52.086	166512	-52.086	239169	-52.087	59122	-52.086	460471
-52.088	321011	-52.088	174725	-52.088	254832	-52.089	285192	-52.088	433078
-52.089	282068	-52.089	183932	-52.089	274369	-52.09	474168	-52.089	433332
-52.091	261456	-52.091	193791	-52.091	298249	-52.092	567810	-52.091	474528
-52.092	306592	-52.092	203757	-52.092	322005	-52.093	557260	-52.092	548642
-52.094	416339	-52.094	213252	-52.094	342421	-52.095	491532	-52.094	629242
-52.095	537818	-52.095	221826	-52.095	363770	-52.096	439128	-52.095	690603
-52.097	595981	-52.097	229218	-52.097	391850	-52.098	440556	-52.097	725588
-52.098	544160	-52.098	235361	-52.099	422806	-52.099	500948	-52.099	742619
-52.1	405391	-52.1	240314	-52.1	443464	-52.101	617084	-52.1	747312
-52.101	266480	-52.101	244165	-52.102	443263	-52.102	792440	-52.102	734131
-52.103	215545	-52.103	246934	-52.103	420624	-52.104	1019700	-52.103	698071
-52.104	269062	-52.104	248631	-52.105	378669	-52.106	1259112	-52.105	648093
-52.106	357868	-52.106	249329	-52.106	323346	-52.107	1443248	-52.106	603133
-52.108	391408	-52.108	249205	-52.108	267733	-52.109	1511232	-52.108	577627
-52.109	337346	-52.109	248496	-52.109	227613	-52.11	1449068	-52.109	574486
-52.111	234536	-52.111	247432	-52.111	206501	-52.112	1307740	-52.111	588760
-52.112	132539	-52.112	246208	-52.112	191523	-52.113	1180654	-52.112	611909
-52.114	36312.4	-52.114	244989	-52.114	170824	-52.115	1149986	-52.114	632738
-52.115	-75108.4	-52.115	243880	-52.115	148776	-52.116	1240974	-52.115	639724
-52.117	-183578	-52.117	242862	-52.117	137025	-52.118	1413172	-52.117	625973
-52.118	-211971	-52.118	241750	-52.118	137251	-52.119	1586928	-52.118	592818
-52.12	-90446.5	-52.12	240255	-52.12	142178	-52.121	1692878	-52.12	551167
-52.121	156716	-52.121	238120	-52.121	148617	-52.122	1720794	-52.121	520474
-52.123	403508	-52.123	235176	-52.123	158633	-52.124	1728950	-52.123	520514
-52.124	513972	-52.124	231303	-52.124	169490	-52.125	1788332	-52.124	556664
-52.126	449749	-52.126	226295	-52.126	174463	-52.127	1904978	-52.126	613197
-52.127	294344	-52.127	219859	-52.127	175452	-52.128	2005118	-52.127	666046
-52.129	178197	-52.129	211734	-52.129	185443	-52.13	1997964	-52.129	701739
-52.13	177800	-52.13	201879	-52.13	214242	-52.131	1845590	-52.13	720248
-52.132	271978	-52.132	190546	-52.132	256867	-52.133	1575392	-52.132	723400
-52.133	374251	-52.133	178220	-52.133	298762	-52.134	1255840	-52.133	711030
-52.135	399407	-52.135	165480	-52.135	327588	-52.136	967878	-52.135	689561
-52.136	315939	-52.136	152927	-52.137	337867	-52.137	776668	-52.137	672148
-52.138	164146	-52.138	141118	-52.138	328914	-52.139	700166	-52.138	662535
-52.139	36387.9	-52.139	130547	-52.14	302558	-52.14	709286	-52.14	646287
-52.141	20120.5	-52.141	121560	-52.141	262145	-52.142	762060	-52.141	607976
-52.142	128410	-52.142	114287	-52.143	212197	-52.144	827896	-52.143	553779
-52.144	276219	-52.144	108652	-52.144	158756	-52.145	881336	-52.144	508776
-52.146	343880	-52.146	104513	-52.146	109064	-52.147	906276	-52.146	492932
-52.147	283999	-52.147	101793	-52.147	69776.8	-52.148	919212	-52.147	506803
-52.149	164936	-52.149	100590	-52.149	46491.4	-52.15	957894	-52.149	538771
-52.15	98300.4	-52.15	101065	-52.15	44618.8	-52.151	1021694	-52.15	576799
-52.152	126020	-52.152	103217	-52.152	65921.1	-52.153	1048486	-52.152	611824
-52.153	190120	-52.153	106685	-52.153	102676	-52.154	984452	-52.153	640661
-52.155	210144	-52.155	110683	-52.155	141138	-52.156	856146	-52.155	671681
-52.156	170022	-52.156	114161	-52.156	176223	-52.157	740824	-52.156	720191
-52.158	119790	-52.158	116124	-52.158	218069	-52.159	680780	-52.158	788514
-52.159	109014	-52.159	115998	-52.159	278085	-52.16	666230	-52.159	853571
-52.161	138099	-52.161	113851	-52.161	350825	-52.162	688940	-52.161	883459
-52.162	169402	-52.162	110406	-52.162	416051	-52.163	762338	-52.162	868528
-52.164	165637	-52.164	106795	-52.164	455767	-52.165	877904	-52.164	830420
-52.165	113515	-52.165	104227	-52.165	464422	-52.166	982694	-52.165	799701
-52.167	27651.1	-52.167	103676	-52.167	446291	-52.168	1022116	-52.167	790892
-52.168	-55855.1	-52.168	105653	-52.168	411236	-52.169	985010	-52.168	801831
-52.17	-96924.4	-52.17	110105	-52.17	371915	-52.171	895666	-52.17	828135
-52.171	-75548.2	-52.171	116485	-52.171	338157	-52.172	780396	-52.171	866989
-52.173	-1946.56	-52.173	123963	-52.173	313471	-52.174	658216	-52.173	907178
-52.174	96249.9	-52.174	131785	-52.175	300986	-52.175	545720	-52.175	927017
-52.176	191243	-52.176	139529	-52.176	308412	-52.177	457678	-52.176	910580
-52.177	261171	-52.177	147215	-52.178	339210	-52.178	405694	-52.178	864950
-52.179	296907	-52.179	155128	-52.179	381992	-52.18	405998	-52.179	817976
-52.18	318258	-52.18	163569	-52.181	419283	-52.182	478802	-52.181	798714
-52.182	372869	-52.182	172642	-52.182	446380	-52.183	629368	-52.182	819638
-52.184	493207	-52.184	182144	-52.184	471828	-52.185	832224	-52.184	872493
-52.185	645486	-52.185	191647	-52.185	498608	-52.186	1036718	-52.185	935539
-52.187	737129	-52.187	200594	-52.187	516103	-52.188	1185976	-52.187	984922
-52.188	690383	-52.188	208422	-52.188	514944	-52.189	1239066	-52.188	1.0044e+06
-52.19	508712	-52.19	214571	-52.19	500298	-52.191	1190558	-52.19	989390
-52.191	269652	-52.191	218571	-52.191	484871	-52.192	1075616	-52.191	945640
-52.193	63288.2	-52.193	220130	-52.193	475718	-52.194	948678	-52.193	886152
-52.194	-55859.2	-52.194	219308	-52.194	473260	-52.195	854802	-52.194	827326
-52.196	-74778.2	-52.196	216554	-52.196	476512	-52.197	821176	-52.196	780871
-52.197	-9515.06	-52.197	212654	-52.197	481594	-52.198	862036	-52.197	745008
-52.199	104414	-52.199	208540	-52.199	480111	-52.2	973960	-52.199	706346
-52.2	225450	-52.2	205121	-52.2	467662	-52.201	1125228	-52.2	655285
-52.202	325397	-52.202	203117	-52.202	452978	-52.203	1271636	-52.202	599580
-52.203	396541	-52.203	202940	-52.203	451585	-52.204	1389010	-52.203	560177
-52.205	438992	-52.205	204687	-52.205	468555	-52.206	1485390	-52.205	554134
-52.206	450166	-52.206	208252	-52.206	491415	-52.207	1578592	-52.206	582281
-52.208	433328	-52.208	213433	-52.208	502242	-52.209	1670234	-52.208	629572
-52.209	407268	-52.209	220006	-52.209	494299	-52.21	1740928	-52.209	673730
-52.211	393232	-52.211	227586	-52.211	475085	-52.212	1767050	-52.211	697166
-52.212	391287	-52.212	235559	-52.212	454355	-52.213	1745344	-52.212	697395
-52.214	378849	-52.214	243143	-52.214	432656	-52.215	1713268	-52.214	687756
-52.215	335158	-52.215	249612	-52.216	403583	-52.216	1734048	-52.216	685214
-52.217	261638	-52.217	254477	-52.217	365661	-52.218	1836920	-52.217	697396
-52.218	179648	-52.218	257586	-52.219	327644	-52.22	1965054	-52.219	721794
-52.22	119011	-52.22	259107	-52.22	301071	-52.221	2007640	-52.22	753111
-52.221	110165	-52.221	259437	-52.222	291456	-52.223	1901994	-52.222	785738
-52.223	170931	-52.223	259072	-52.223	298584	-52.224	1701218	-52.223	811872
-52.225	285407	-52.225	258459	-52.225	320011	-52.226	1528920	-52.225	824603
-52.226	402296	-52.226	257892	-52.226	349262	-52.227	1469008	-52.226	823997
-52.228	472136	-52.228	257449	-52.228	375055	-52.229	1501496	-52.228	815529
-52.229	490117	-52.229	256964	-52.229	391248	-52.23	1535622	-52.229	802477
-52.231	489512	-52.231	255959	-52.231	407146	-52.232	1493580	-52.231	784759
-52.232	489130	-52.232	253606	-52.232	439808	-52.233	1362656	-52.232	764935
-52.234	465027	-52.234	248850	-52.234	492682	-52.235	1184316	-52.234	748165
-52.235	391809	-52.235	240698	-52.235	547720	-52.236	1008830	-52.235	733797
-52.237	302730	-52.237	228640	-52.237	582962	-52.238	868358	-52.237	712722
-52.238	279965	-52.238	212954	-52.238	595232	-52.239	782190	-52.238	677648
-52.24	368003	-52.24	194742	-52.24	601138	-52.241	770800	-52.24	633640
-52.241	506863	-52.241	175576	-52.241	617067	-52.242	848034	-52.241	595320
-52.243	572001	-52.243	156975	-52.243	641464	-52.244	1000674	-52.243	574647
-52.244	488663	-52.244	140016	-52.244	657552	-52.245	1187770	-52.244	572815
-52.246	301209	-52.246	125279	-52.246	651893	-52.247	1367810	-52.246	582328
-52.247	125932	-52.247	113067	-52.247	628609	-52.248	1526084	-52.247	594397
-52.249	42762.6	-52.249	103601	-52.249	605177	-52.25	1670736	-52.249	604607
-52.25	40727.5	-52.25	97020.5	-52.25	595965	-52.251	1800976	-52.25	611955
-52.252	62130.7	-52.252	93343.9	-52.252	601647	-52.253	1883602	-52.252	614135
-52.253	77522.4	-52.253	92425.7	-52.254	612466	-52.254	1871560	-52.254	607381
-52.255	99319.3	-52.255	94043.1	-52.255	615549	-52.256	1756144	-52.255	594122
-52.256	128108	-52.256	97979.1	-52.257	598615	-52.258	1595152	-52.257	587329
-52.258	114383	-52.258	104036	-52.258	554770	-52.259	1470812	-52.258	600883
-52.259	-521.125	-52.259	112000	-52.26	491210	-52.261	1413362	-52.26	633520
-52.261	-203773	-52.261	121618	-52.261	429566	-52.262	1375892	-52.261	665983
-52.263	-390157	-52.263	132597	-52.263	390156	-52.264	1294824	-52.263	677210
-52.264	-438485	-52.264	144628	-52.264	376004	-52.265	1164908	-52.264	662753
-52.266	-311251	-52.266	157341	-52.266	375954	-52.267	1046012	-52.266	637097
-52.267	-76152.1	-52.267	170277	-52.267	380409	-52.268	1008100	-52.267	619300
-52.269	163615	-52.269	182927	-52.269	386114	-52.27	1079876	-52.269	616464
-52.27	347959	-52.27	194863	-52.27	387397	-52.271	1241336	-52.27	620363
-52.272	473082	-52.272	205830	-52.272	373554	-52.273	1443612	-52.272	619793
-52.273	551731	-52.273	215792	-52.273	340979	-52.274	1629966	-52.273	614605
-52.275	584474	-52.275	224798	-52.275	302751	-52.276	1750542	-52.275	613399
-52.276	568787	-52.276	232884	-52.276	280124	-52.277	1768940	-52.276	616563
-52.278	514802	-52.278	240010	-52.278	284637	-52.279	1670016	-52.278	607966
-52.279	438056	-52.279	246125	-52.279	310705	-52.28	1472962	-52.279	570832
-52.281	344230	-52.281	251155	-52.281	344469	-52.282	1244184	-52.281	510704
-52.282	234215	-52.282	254963	-52.282	376852	-52.283	1075964	-52.282	455340
-52.284	123684	-52.284	257201	-52.284	407159	-52.285	1031376	-52.284	430082
-52.285	46602.7	-52.285	257332	-52.285	435194	-52.286	1107360	-52.285	437064
-52.287	34044	-52.287	254802	-52.287	453536	-52.288	1247100	-52.287	459868
-52.288	91838.6	-52.288	249355	-52.288	452090	-52.289	1384422	-52.288	483349
-52.29	197420	-52.29	241212	-52.29	430962	-52.291	1475328	-52.29	505009
-52.291	311222	-52.291	230989	-52.292	403997	-52.292	1509820	-52.292	530073
-52.293	390236	-52.293	219455	-52.293	386301	-52.294	1512942	-52.293	562338
-52.294	402237	-52.294	207371	-52.295	381839	-52.295	1524520	-52.295	602592
-52.296	340089	-52.296	195407	-52.296	387447	-52.297	1559898	-52.296	651779
-52.297	227268	-52.297	184130	-52.298	404214	-52.299	1593234	-52.298	708485
-52.299	108124	-52.299	173967	-52.299	436679	-52.3	1589700	-52.299	761053
-52.301	28939.8	-52.301	165222	-52.301	481327	-52.302	1541338	-52.301	789027
-52.302	17566.2	-52.302	158092	-52.302	524202	-52.303	1458554	-52.302	780676
-52.304	65210.2	-52.304	152675	-52.304	552785	-52.305	1341148	-52.304	748278
-52.305	123346	-52.305	148938	-52.305	565144	-52.306	1182354	-52.305	718164
-52.307	134778	-52.307	146749	-52.307	564423	-52.308	992152	-52.307	704658
-52.308	87498.9	-52.308	145955	-52.308	549768	-52.309	793826	-52.308	702106
-52.31	36744.3	-52.31	146418	-52.31	517637	-52.311	601734	-52.31	705298
-52.311	56191.8	-52.311	147992	-52.311	470026	-52.312	427572	-52.311	726621
-52.313	159417	-52.313	150452	-52.313	416454	-52.314	305874	-52.313	782119
-52.314	279086	-52.314	153492	-52.314	368226	-52.315	290292	-52.314	865359
-52.316	331517	-52.316	156772	-52.316	333668	-52.317	420600	-52.316	947422
-52.317	296000	-52.317	159965	-52.317	319172	-52.318	708116	-52.317	1.00462e+06
-52.319	225727	-52.319	162795	-52.319	329990	-52.32	1141122	-52.319	1.03812e+06
-52.32	190231	-52.32	165093	-52.32	365668	-52.321	1668490	-52.32	1.06394e+06
-52.322	218025	-52.322	166856	-52.322	414975	-52.323	2179882	-52.322	1.0901e+06
-52.323	288105	-52.323	168221	-52.323	460638	-52.324	2542156	-52.323	1.10795e+06
-52.325	357035	-52.325	169356	-52.325	494062	-52.326	2684500	-52.325	1.1022e+06
-52.326	386015	-52.326	170279	-52.326	524377	-52.327	2640910	-52.326	1065034
-52.328	355300	-52.328	170820	-52.328	568110	-52.329	2499488	-52.328	1.00255e+06
-52.329	272727	-52.329	170684	-52.33	627933	-52.33	2327000	-52.33	931002
-52.331	175887	-52.331	169702	-52.331	684356	-52.332	2142556	-52.331	867591
-52.332	117588	-52.332	167913	-52.333	710237	-52.333	1937200	-52.333	822260
-52.334	134049	-52.334	165530	-52.334	691818	-52.335	1697232	-52.334	795685
-52.335	216196	-52.335	162738	-52.336	636500	-52.337	1418222	-52.336	782442
-52.337	310327	-52.337	159654	-52.337	565362	-52.338	1115782	-52.337	774968
-52.339	352640	-52.339	156376	-52.339	499814	-52.34	822448	-52.339	766499
-52.34	311878	-52.34	153149	-52.34	449153	-52.341	570552	-52.34	754421
-52.342	207905	-52.342	150400	-52.342	405330	-52.343	381488	-52.342	742467
-52.343	99149.2	-52.343	148654	-52.343	352846	-52.344	265436	-52.343	738162
-52.345	54380.2	-52.345	148355	-52.345	288708	-52.346	215326	-52.345	746109
-52.346	119290	-52.346	149720	-52.346	230015	-52.347	204560	-52.346	764382
-52.348	281048	-52.348	152649	-52.348	197597	-52.349	210178	-52.348	788748
-52.349	455123	-52.349	156762	-52.349	195114	-52.35	241744	-52.349	818888
-52.351	532784	-52.351	161529	-52.351	209734	-52.352	331122	-52.351	857354
-52.352	475083	-52.352	166462	-52.352	230008	-52.353	488596	-52.352	901829
-52.354	361355	-52.354	171251	-52.354	255575	-52.355	687560	-52.354	941687
-52.355	318610	-52.355	175796	-52.355	290150	-52.356	886448	-52.355	963989
-52.357	391950	-52.357	180138	-52.357	333423	-52.358	1042734	-52.357	961067
-52.358	503495	-52.358	184311	-52.358	381295	-52.359	1106728	-52.358	931773
-52.36	550775	-52.36	188201	-52.36	427053	-52.361	1047388	-52.36	881724
-52.361	522193	-52.361	191474	-52.361	459907	-52.362	904274	-52.361	827129
-52.363	487822	-52.363	193722	-52.363	469170	-52.364	783084	-52.363	791857
-52.364	491055	-52.364	194635	-52.364	454625	-52.365	767274	-52.364	788987
-52.366	494419	-52.366	194087	-52.366	429260	-52.367	849490	-52.366	805301
-52.367	449132	-52.367	192040	-52.368	408078	-52.368	969796	-52.368	814490
-52.369	384865	-52.369	188407	-52.369	397121	-52.37	1101128	-52.369	807636
-52.37	391683	-52.37	183035	-52.371	395284	-52.371	1266852	-52.371	800609
-52.372	514324	-52.372	175820	-52.372	401574	-52.373	1486160	-52.372	808282
-52.373	691506	-52.373	166820	-52.374	415284	-52.375	1735236	-52.374	822630
-52.375	809543	-52.375	156260	-52.375	432158	-52.376	1957518	-52.375	821931
-52.377	801753	-52.377	144524	-52.377	447028	-52.378	2087864	-52.377	790905
-52.378	689707	-52.378	132172	-52.378	460808	-52.379	2074954	-52.378	725277
-52.38	546697	-52.38	119929	-52.38	480252	-52.381	1911756	-52.38	629190
-52.381	439433	-52.381	108576	-52.381	508778	-52.382	1656996	-52.381	520351
-52.383	394199	-52.383	98693	-52.383	538684	-52.384	1403708	-52.383	427602
-52.384	391569	-52.384	90482	-52.384	553722	-52.385	1216366	-52.384	368811
-52.386	385288	-52.386	83762.8	-52.386	541234	-52.387	1104868	-52.386	335645
-52.387	345388	-52.387	78107	-52.387	504431	-52.388	1049780	-52.387	312474
-52.389	298214	-52.389	73003	-52.389	463404	-52.39	1028068	-52.389	302905
-52.39	310648	-52.39	67952.4	-52.39	440395	-52.391	1009580	-52.39	322592
-52.392	411428	-52.392	62524.3	-52.392	440347	-52.393	960018	-52.392	370173
-52.393	529979	-52.393	56398.7	-52.393	446732	-52.394	868928	-52.393	422968
-52.395	540340	-52.395	49497.4	-52.395	438619	-52.396	761314	-52.395	461512
-52.396	382193	-52.396	42094.2	-52.396	410732	-52.397	666490	-52.396	483662
-52.398	125792	-52.398	34784.4	-52.398	375189	-52.399	585962	-52.398	494816
-52.399	-97013.2	-52.399	28274.4	-52.399	346382	-52.4	509060	-52.399	499708
-52.401	-212941	-52.401	23090.5	-52.401	327530	-52.402	447220	-52.401	506303
-52.402	-238635	-52.402	19490.4	-52.402	311076	-52.403	424738	-52.402	521810
-52.404	-207099	-52.404	17629.1	-52.404	288408	-52.405	434492	-52.404	539437
-52.405	-108869	-52.405	17734.2	-52.406	259107	-52.406	427600	-52.406	542800
-52.407	69145.3	-52.407	20074.9	-52.407	233244	-52.408	365338	-52.407	529472
-52.408	271459	-52.408	24666.9	-52.409	224305	-52.409	267352	-52.409	518799
-52.41	380745	-52.41	31094.9	-52.41	236623	-52.411	190086	-52.41	529554
-52.411	307758	-52.411	38566.7	-52.412	258771	-52.413	167112	-52.412	559531
-52.413	65756.6	-52.413	46198.3	-52.413	270695	-52.414	189046	-52.413	592905
-52.415	-238382	-52.415	53252.4	-52.415	257954	-52.416	237002	-52.415	616886
-52.416	-470482	-52.416	59275.8	-52.416	220368	-52.417	313200	-52.416	623818
-52.418	-537523	-52.418	64177.7	-52.418	171728	-52.419	428928	-52.418	607460
-52.419	-432509	-52.419	68265.1	-52.419	133618	-52.42	581474	-52.419	569265
-52.421	-239499	-52.421	72153.3	-52.421	123064	-52.422	755676	-52.421	524699
-52.422	-78364.1	-52.422	76609.5	-52.422	137122	-52.423	935630	-52.422	493930
-52.424	-13330.1	-52.424	82288.8	-52.424	150153	-52.425	1104632	-52.424	486387
-52.425	-8409.38	-52.425	89559.9	-52.425	134782	-52.426	1239864	-52.425	497717
-52.427	16876.6	-52.427	98416.2	-52.427	88846.9	-52.428	1318028	-52.427	518055
-52.428	90188.2	-52.428	108530	-52.428	38156.8	-52.429	1320492	-52.428	538222
-52.43	158358	-52.43	119333	-52.43	13450.6	-52.431	1223472	-52.43	550930
-52.431	155553	-52.431	130090	-52.431	30091.4	-52.432	1003674	-52.431	552531
-52.433	82481.3	-52.433	139964	-52.433	86312.6	-52.434	674142	-52.433	545627
-52.434	8560.19	-52.434	148167	-52.434	167180	-52.435	315988	-52.434	538472
-52.436	2859.75	-52.436	154206	-52.436	245344	-52.437	50862	-52.436	540364
-52.437	69362.7	-52.437	158057	-52.437	291700	-52.438	-34396	-52.437	554903
-52.439	148382	-52.439	160101	-52.439	298303	-52.44	61318	-52.439	576258
-52.44	182926	-52.44	160784	-52.44	285625	-52.441	269844	-52.44	595397
-52.442	189273	-52.442	160296	-52.442	277815	-52.443	507476	-52.442	614464
-52.443	253740	-52.443	158503	-52.444	275651	-52.444	723176	-52.444	650912
-52.445	437331	-52.445	155148	-52.445	263830	-52.446	915602	-52.445	720022
-52.446	677733	-52.446	150128	-52.447	239144	-52.447	1115220	-52.447	813722
-52.448	811938	-52.448	143575	-52.448	216317	-52.449	1341846	-52.448	903659
-52.449	724021	-52.449	135714	-52.45	205862	-52.451	1566946	-52.45	965128
-52.451	467040	-52.451	126665	-52.451	201729	-52.452	1721718	-52.451	991848
-52.453	219905	-52.453	116415	-52.453	196640	-52.454	1745586	-52.453	988335
-52.454	124011	-52.454	104957	-52.454	196991	-52.455	1631810	-52.454	957512
-52.456	174652	-52.456	92501.8	-52.456	211497	-52.457	1425084	-52.456	900896
-52.457	260948	-52.457	79606.7	-52.457	231795	-52.458	1184670	-52.457	825594
-52.459	278729	-52.459	67171.3	-52.459	237070	-52.46	954874	-52.459	745878
-52.46	197857	-52.46	56331.4	-52.46	218957	-52.461	772030	-52.46	677626
-52.462	58123.1	-52.462	48202.6	-52.462	193097	-52.463	682974	-52.462	630077
-52.463	-63918	-52.463	43528	-52.463	182149	-52.464	730686	-52.463	599741
-52.465	-96353.4	-52.465	42340.5	-52.465	192208	-52.466	904468	-52.465	573151
-52.466	-20868.5	-52.466	43878.8	-52.466	210954	-52.467	1118366	-52.466	540520
-52.468	105358	-52.468	46863.3	-52.468	226667	-52.469	1268274	-52.468	507301
-52.469	195600	-52.469	49959.3	-52.469	241353	-52.47	1315588	-52.469	488766
-52.471	214851	-52.471	52222.8	-52.471	260981	-52.472	1301890	-52.471	493389
-52.472	206217	-52.472	53258.7	-52.472	279038	-52.473	1282448	-52.472	515183
-52.474	229853	-52.474	53116.1	-52.474	280226	-52.475	1280570	-52.474	541364
-52.475	289555	-52.475	52055	-52.475	262712	-52.476	1316270	-52.475	563056
-52.477	333748	-52.477	50421.2	-52.477	247940	-52.478	1436112	-52.477	578027
-52.478	321328	-52.478	48577.5	-52.478	260212	-52.479	1667596	-52.478	587486
-52.48	270585	-52.48	46918.1	-52.48	298517	-52.481	1957106	-52.48	592690
-52.481	244394	-52.481	45766.1	-52.482	333949	-52.482	2196192	-52.482	594189
-52.483	301327	-52.483	45265.8	-52.483	335130	-52.484	2315558	-52.483	594458
-52.484	460931	-52.484	45299	-52.485	295251	-52.485	2330808	-52.485	600015
-52.486	695171	-52.486	45595.7	-52.486	237972	-52.487	2294882	-52.486	616641
-52.487	934773	-52.487	45873.9	-52.488	201322	-52.489	2238960	-52.488	640691
-52.489	1.09082e+06	-52.489	45957.3	-52.489	211300	-52.49	2168298	-52.489	660026
-52.491	1.09751e+06	-52.491	45784.5	-52.491	263692	-52.492	2086248	-52.491	666611
-52.492	956823	-52.492	45352.9	-52.492	329465	-52.493	1996748	-52.492	664408
-52.494	743197	-52.494	44742.5	-52.494	378933	-52.495	1895810	-52.494	661572
-52.495	550259	-52.495	44127.9	-52.495	398492	-52.496	1776910	-52.495	659480
-52.497	419127	-52.497	43802.2	-52.497	386117	-52.498	1636198	-52.497	653261
-52.498	317595	-52.498	44082.9	-52.498	342464	-52.499	1468622	-52.498	638521
-52.5	194636	-52.5	45144.7	-52.5	276270	-52.501	1272808	-52.5	613987
-52.501	53316.6	-52.501	46888.2	-52.501	210975	-52.502	1071786	-52.501	582658
-52.503	-41442	-52.503	48916.1	-52.503	172297	-52.504	919640	-52.503	554840
-52.504	-33223.2	-52.504	50648.4	-52.504	167834	-52.505	869406	-52.504	544090
-52.506	57697.6	-52.506	51465.6	-52.506	186945	-52.507	932036	-52.506	555151
-52.507	151036	-52.507	50873.2	-52.507	218164	-52.508	1070598	-52.507	580587
-52.509	191922	-52.509	48654.9	-52.509	256618	-52.51	1229812	-52.509	612970
-52.51	205861	-52.51	44991.6	-52.51	294842	-52.511	1369990	-52.51	652632
-52.512	260257	-52.512	40497.5	-52.512	319318	-52.513	1480988	-52.512	698670
-52.513	379937	-52.513	36095	-52.513	320922	-52.514	1572010	-52.513	741552
-52.515	515150	-52.515	32799.3	-52.515	301474	-52.516	1648072	-52.515	773320
-52.516	593819	-52.516	31512.9	-52.516	267880	-52.517	1694408	-52.516	795559
-52.518	591763	-52.518	32903.2	-52.518	229129	-52.519	1688690	-52.518	807205
-52.519	541119	-52.519	37252	-52.52	201896	-52.52	1631256	-52.52	794149
-52.521	477868	-52.521	44360.3	-52.521	207429	-52.522	1555190	-52.521	746022
-52.522	402167	-52.522	53515.3	-52.523	253270	-52.523	1500704	-52.523	678640
-52.524	302389	-52.524	63658.1	-52.524	322082	-52.525	1481600	-52.524	624771
-52.525	204190	-52.525	73712.2	-52.526	384505	-52.527	1482676	-52.526	604042
-52.527	164821	-52.527	82793.7	-52.527	420358	-52.528	1478860	-52.527	613890
-52.529	202687	-52.529	90409.8	-52.529	426293	-52.53	1445800	-52.529	645800
-52.53	251736	-52.53	96463.1	-52.53	411851	-52.531	1357936	-52.53	693669
-52.532	220892	-52.532	101150	-52.532	394976	-52.533	1197378	-52.532	745899
-52.533	107122	-52.533	104738	-52.533	393603	-52.534	978198	-52.533	786816
-52.535	20799.6	-52.535	107396	-52.535	410919	-52.536	754942	-52.535	813249
-52.536	71722.2	-52.536	109261	-52.536	430786	-52.537	592216	-52.536	838203
-52.538	242066	-52.538	110701	-52.538	435325	-52.539	514572	-52.538	872152
-52.539	404532	-52.539	112373	-52.539	424488	-52.54	491320	-52.539	908938
-52.541	467630	-52.541	114971	-52.541	410197	-52.542	473690	-52.541	934199
-52.542	467356	-52.542	118745	-52.542	394652	-52.543	451182	-52.542	938859
-52.544	495374	-52.544	123312	-52.544	367658	-52.545	468590	-52.544	920761
-52.545	568952	-52.545	127897	-52.545	329042	-52.546	590850	-52.545	883794
-52.547	616966	-52.547	131865	-52.547	301497	-52.548	848932	-52.547	842251
-52.548	589095	-52.548	135073	-52.548	310180	-52.549	1215412	-52.548	817046
-52.55	527027	-52.55	137858	-52.55	352806	-52.551	1618522	-52.55	818597
-52.551	498722	-52.551	140626	-52.551	398920	-52.552	1978918	-52.551	837018
-52.553	493192	-52.553	143498	-52.553	419481	-52.554	2238714	-52.553	854128
-52.554	426794	-52.554	146111	-52.554	410780	-52.555	2372798	-52.554	860644
-52.556	256624	-52.556	147808	-52.556	388585	-52.557	2384764	-52.556	858235
-52.557	54487.8	-52.557	148004	-52.558	366299	-52.558	2299922	-52.558	852274
-52.559	-48091.5	-52.559	146550	-52.559	344926	-52.56	2160928	-52.559	849691
-52.56	25698.4	-52.56	143833	-52.561	322077	-52.561	2016030	-52.561	858296
-52.562	243574	-52.562	140596	-52.562	303789	-52.563	1894408	-52.562	879286
-52.563	498909	-52.563	137606	-52.564	303830	-52.565	1789032	-52.564	902009
-52.565	679574	-52.565	135363	-52.565	331072	-52.566	1677424	-52.565	912926
-52.567	723412	-52.567	134028	-52.567	378721	-52.568	1563664	-52.567	909409
-52.568	646546	-52.568	133511	-52.568	426785	-52.569	1485554	-52.568	901218
-52.57	529264	-52.57	133590	-52.57	457035	-52.571	1467920	-52.57	899998
-52.571	451048	-52.571	133955	-52.571	465834	-52.572	1487532	-52.571	910012
-52.573	420255	-52.573	134257	-52.573	462345	-52.574	1509040	-52.573	924774
-52.574	373643	-52.574	134104	-52.574	456251	-52.575	1544934	-52.574	927939
-52.576	254422	-52.576	133099	-52.576	450546	-52.577	1642826	-52.576	902933
-52.577	81404.9	-52.577	130934	-52.577	444055	-52.578	1802266	-52.577	850082
-52.579	-71279.1	-52.579	127468	-52.579	433336	-52.58	1938280	-52.579	792210
-52.58	-154438	-52.58	122770	-52.58	409834	-52.581	1961424	-52.58	755200
-52.582	-184874	-52.582	117092	-52.582	363571	-52.583	1878418	-52.582	743628
-52.583	-205191	-52.583	110783	-52.583	296826	-52.584	1784106	-52.583	742155
-52.585	-222435	-52.585	104241	-52.585	229974	-52.586	1757660	-52.585	737666
-52.586	-201930	-52.586	97845.6	-52.586	185489	-52.587	1793898	-52.586	729281
-52.588	-117872	-52.588	91944	-52.588	167703	-52.589	1836658	-52.588	717398
-52.589	3602.38	-52.589	86814.9	-52.589	164110	-52.59	1845590	-52.589	699159
-52.591	98557	-52.591	82669.1	-52.591	162716	-52.592	1814770	-52.591	681580
-52.592	121106	-52.592	79586.2	-52.592	159089	-52.593	1756776	-52.592	685711
-52.594	82141.1	-52.594	77437.1	-52.594	148494	-52.595	1697112	-52.594	724144
-52.595	31988.5	-52.595	75839.8	-52.596	124436	-52.596	1669668	-52.596	780738
-52.597	8299.62	-52.597	74343.5	-52.597	90247.5	-52.598	1692370	-52.597	825063
-52.598	8995.25	-52.598	72781.7	-52.599	63231.1	-52.599	1748376	-52.599	844342
-52.6	19376.5	-52.6	71459	-52.6	59616.5	-52.601	1809592	-52.6	850491
-52.601	53669.5	-52.601	71006.3	-52.602	78694.1	-52.603	1875464	-52.602	858632
-52.603	148314	-52.603	71934.1	-52.603	106315	-52.604	1963386	-52.603	871738
-52.605	304679	-52.605	74328.1	-52.605	131380	-52.606	2062256	-52.605	886992
-52.606	451538	-52.606	77812.8	-52.606	154960	-52.607	2121004	-52.606	904296
-52.608	487559	-52.608	81837.1	-52.608	184528	-52.609	2096488	-52.608	922715
-52.609	374914	-52.609	85888.7	-52.609	221949	-52.61	2002332	-52.609	936678
-52.611	189983	-52.611	89530.6	-52.611	257893	-52.612	1896294	-52.611	941624
-52.612	72106.1	-52.612	92278.7	-52.612	279632	-52.613	1824564	-52.612	937976
-52.614	111983	-52.614	93554.4	-52.614	286687	-52.615	1787622	-52.614	926440
-52.615	282725	-52.615	92849.3	-52.615	295948	-52.616	1756298	-52.615	904947
-52.617	475904	-52.617	89961	-52.617	326222	-52.618	1705122	-52.617	873626
-52.618	600200	-52.618	85101.4	-52.618	378819	-52.619	1626310	-52.618	837431
-52.62	639411	-52.62	78756.9	-52.62	437983	-52.621	1516620	-52.62	800431
-52.621	619800	-52.621	71450.5	-52.621	487847	-52.622	1375766	-52.621	762558
-52.623	547697	-52.623	63629.1	-52.623	521005	-52.624	1230542	-52.623	724141
-52.624	410866	-52.624	55659.3	-52.624	532681	-52.625	1147760	-52.624	688545
-52.626	242074	-52.626	47887.1	-52.626	519028	-52.627	1188498	-52.626	658204
-52.627	141760	-52.627	40608.5	-52.627	486552	-52.628	1337282	-52.627	634163
-52.629	195317	-52.629	34047.3	-52.629	453591	-52.63	1503604	-52.629	621528
-52.63	364630	-52.63	28277.6	-52.63	433702	-52.631	1615654	-52.63	628086
-52.632	493477	-52.632	23240.6	-52.632	421434	-52.633	1694110	-52.632	654056
-52.633	446464	-52.633	18828.7	-52.633	401379	-52.634	1807672	-52.633	690002
-52.635	240613	-52.635	14942.2	-52.635	368858	-52.636	1971278	-52.635	728188
-52.636	26211.4	-52.636	11628.3	-52.637	335638	-52.637	2124266	-52.637	767838
-52.638	-61950.2	-52.638	9127.16	-52.638	316223	-52.639	2207324	-52.638	804630
-52.639	-22628.7	-52.639	7974.84	-52.64	314139	-52.641	2229278	-52.64	824506
-52.641	43202.6	-52.641	8946	-52.641	323104	-52.642	2248852	-52.641	816768
-52.642	62743.4	-52.642	12847.8	-52.643	336810	-52.644	2315860	-52.643	787597
-52.644	66797.3	-52.644	20112.1	-52.644	351758	-52.645	2435988	-52.644	752384
-52.646	128278	-52.646	30477.2	-52.646	360813	-52.647	2567680	-52.646	719011
-52.647	244581	-52.647	43012.8	-52.647	351204	-52.648	2642548	-52.647	686404
-52.649	312001	-52.649	56490.5	-52.649	317777	-52.65	2612254	-52.649	654784
-52.65	232770	-52.65	69778.1	-52.65	277078	-52.651	2486472	-52.65	627361
-52.652	35473.6	-52.652	82062.8	-52.652	258045	-52.653	2312092	-52.652	603842
-52.653	-134037	-52.653	92782.5	-52.653	273374	-52.654	2114686	-52.653	581698
-52.655	-149904	-52.655	101563	-52.655	307251	-52.656	1887984	-52.655	564489
-52.656	-25441.9	-52.656	108154	-52.656	335910	-52.657	1646794	-52.656	561888
-52.658	110562	-52.658	112501	-52.658	351122	-52.659	1452696	-52.658	579771
-52.659	148293	-52.659	114878	-52.659	355585	-52.66	1362088	-52.659	614720
-52.661	97616.1	-52.661	115914	-52.661	345984	-52.662	1369168	-52.661	658093
-52.662	58823.2	-52.662	116536	-52.662	316408	-52.663	1425600	-52.662	700719
-52.664	108574	-52.664	117774	-52.664	274468	-52.665	1492040	-52.664	733959
-52.665	226276	-52.665	120528	-52.665	237931	-52.666	1546340	-52.665	751613
-52.667	330939	-52.667	125301	-52.667	214612	-52.668	1557000	-52.667	752683
-52.668	376841	-52.668	132067	-52.668	198476	-52.669	1491046	-52.668	739878
-52.67	398653	-52.67	140286	-52.67	187277	-52.671	1351110	-52.67	716350
-52.671	460227	-52.671	149149	-52.671	190474	-52.672	1181260	-52.671	687747
-52.673	572049	-52.673	157922	-52.673	215050	-52.674	1035796	-52.673	666288
-52.674	673889	-52.674	166259	-52.675	254094	-52.675	956250	-52.675	666978
-52.676	697629	-52.676	174255	-52.676	293926	-52.677	966986	-52.676	696511
-52.677	632095	-52.677	182314	-52.678	324128	-52.679	1061700	-52.678	748213
-52.679	517834	-52.679	190865	-52.679	337528	-52.68	1193896	-52.679	808785
-52.68	390627	-52.68	200128	-52.681	330818	-52.682	1312566	-52.681	866901
-52.682	250749	-52.682	209914	-52.682	310953	-52.683	1421586	-52.682	913165
-52.684	93994.8	-52.684	219628	-52.684	293832	-52.685	1579402	-52.684	935796
-52.685	-42780.2	-52.685	228387	-52.685	290693	-52.686	1821428	-52.685	924530
-52.687	-90819.1	-52.687	235289	-52.687	300839	-52.688	2099636	-52.687	882730
-52.688	-17423.4	-52.688	239626	-52.688	319086	-52.689	2323406	-52.688	831605
-52.69	121699	-52.69	241020	-52.69	342903	-52.691	2451840	-52.69	794816
-52.691	218080	-52.691	239502	-52.691	369170	-52.692	2520530	-52.691	777377
-52.693	213268	-52.693	235553	-52.693	391756	-52.694	2576430	-52.693	764813
-52.694	160341	-52.694	229978	-52.694	406665	-52.695	2618304	-52.694	744037
-52.696	166291	-52.696	223650	-52.696	413737	-52.697	2617166	-52.696	718355
-52.697	269748	-52.697	217222	-52.697	410518	-52.698	2579912	-52.697	698357
-52.699	391549	-52.699	210910	-52.699	391135	-52.7	2558680	-52.699	686802
-52.7	416952	-52.7	204492	-52.7	354509	-52.701	2589278	-52.7	682397
-52.702	315491	-52.702	197457	-52.702	307644	-52.703	2640426	-52.702	692738
-52.703	165993	-52.703	189295	-52.703	259116	-52.704	2641196	-52.703	729232
-52.705	74666.8	-52.705	179776	-52.705	216823	-52.706	2549318	-52.705	786728
-52.706	92245.8	-52.706	169131	-52.706	194072	-52.707	2376476	-52.706	839146
-52.708	208562	-52.708	157946	-52.708	206634	-52.709	2158592	-52.708	861826
-52.709	390136	-52.709	146908	-52.709	255533	-52.71	1923982	-52.709	853100
-52.711	590137	-52.711	136551	-52.711	318544	-52.712	1704814	-52.711	830127
-52.712	731971	-52.712	127272	-52.713	366539	-52.713	1556816	-52.713	809664
-52.714	725956	-52.714	119512	-52.714	386269	-52.715	1542594	-52.714	797969
-52.715	535781	-52.715	113932	-52.716	384428	-52.716	1678494	-52.716	795040
-52.717	230743	-52.717	111322	-52.717	375148	-52.718	1904138	-52.717	800242
-52.718	-45751.6	-52.718	112221	-52.719	369818	-52.72	2114286	-52.719	811502
-52.72	-178503	-52.72	116475	-52.72	374602	-52.721	2232412	-52.72	822129
-52.722	-163564	-52.722	123077	-52.722	390042	-52.723	2259768	-52.722	822361
-52.723	-93641.2	-52.723	130423	-52.723	411518	-52.724	2255650	-52.723	806424
-52.725	-58611.8	-52.725	136852	-52.725	434145	-52.726	2275888	-52.725	778252
-52.726	-56721.7	-52.726	141127	-52.726	458513	-52.727	2330502	-52.726	748177
-52.728	-3903.62	-52.728	142681	-52.728	490493	-52.729	2390936	-52.728	723876
-52.729	167984	-52.729	141675	-52.729	534179	-52.73	2423076	-52.729	708246
-52.731	425040	-52.731	138815	-52.731	583393	-52.732	2412504	-52.731	706995
-52.732	647067	-52.732	134984	-52.732	620459	-52.733	2373932	-52.732	731213
-52.734	728826	-52.734	130838	-52.734	627777	-52.735	2341044	-52.734	785982
-52.735	663487	-52.735	126620	-52.735	604278	-52.736	2335582	-52.735	859120
-52.737	531204	-52.737	122235	-52.737	567204	-52.738	2342136	-52.737	927081
-52.738	419044	-52.738	117514	-52.738	533425	-52.739	2326718	-52.738	971537
-52.74	359537	-52.74	112373	-52.74	502963	-52.741	2280544	-52.74	988282
-52.741	335739	-52.741	106873	-52.741	466727	-52.742	2224904	-52.741	985774
-52.743	323586	-52.743	101142	-52.743	425615	-52.744	2165704	-52.743	980823
-52.744	318449	-52.744	95351.4	-52.744	391603	-52.745	2073646	-52.744	990401
-52.746	329802	-52.746	89702.8	-52.746	371059	-52.747	1932790	-52.746	1.01756e+06
-52.747	363766	-52.747	84473.8	-52.747	358137	-52.748	1786592	-52.747	1.04535e+06
-52.749	411682	-52.749	80046.2	-52.749	346886	-52.75	1706814	-52.749	1.0509e+06
-52.75	450206	-52.75	76882.3	-52.751	340375	-52.751	1727678	-52.751	1.02501e+06
-52.752	456815	-52.752	75393.5	-52.752	343668	-52.753	1829240	-52.752	974142
-52.753	435910	-52.753	75860.5	-52.754	355370	-52.754	1973744	-52.754	908229
-52.755	425535	-52.755	78401.8	-52.755	370423	-52.756	2121318	-52.755	836063
-52.756	457652	-52.756	83029.7	-52.757	384537	-52.758	2224304	-52.757	769995
-52.758	501973	-52.758	89644.3	-52.758	390986	-52.759	2245740	-52.758	723431
-52.76	470256	-52.76	98094	-52.76	379695	-52.761	2196852	-52.76	700529
-52.761	305881	-52.761	108215	-52.761	347165	-52.762	2126302	-52.761	694731
-52.763	70769.6	-52.763	119866	-52.763	304828	-52.764	2069076	-52.763	699136
-52.764	-82935.9	-52.764	132804	-52.764	271322	-52.765	2033508	-52.764	712224
-52.766	-46829.7	-52.766	146583	-52.766	256360	-52.767	2039140	-52.766	732577
-52.767	141449	-52.767	160572	-52.767	255525	-52.768	2123088	-52.767	754925
-52.769	332693	-52.769	174087	-52.769	259416	-52.77	2285406	-52.769	774222
-52.77	389871	-52.77	186530	-52.77	262742	-52.771	2456532	-52.77	790027
-52.772	272703	-52.772	197366	-52.772	262264	-52.773	2556410	-52.772	805498
-52.773	30420.2	-52.773	206063	-52.773	250609	-52.774	2573494	-52.773	824401
-52.775	-243643	-52.775	212163	-52.775	220292	-52.776	2566106	-52.775	847024
-52.776	-442117	-52.776	215488	-52.776	178334	-52.777	2591044	-52.776	865523
-52.778	-473838	-52.778	216292	-52.778	151962	-52.779	2650490	-52.778	865856
-52.779	-318116	-52.779	215182	-52.779	170120	-52.78	2701062	-52.779	839728
-52.781	-61888.7	-52.781	212863	-52.781	235169	-52.782	2697576	-52.781	792901
-52.782	144267	-52.782	209961	-52.782	318006	-52.783	2629926	-52.782	737537
-52.784	197284	-52.784	207002	-52.784	383880	-52.785	2529338	-52.784	680300
-52.785	119445	-52.785	204498	-52.785	418278	-52.786	2435808	-52.785	624845
-52.787	24834.9	-52.787	202873	-52.787	426108	-52.788	2353000	-52.787	581443
-52.788	9593.75	-52.788	202298	-52.789	416507	-52.789	2242776	-52.789	563476
-52.79	76549.4	-52.79	202586	-52.79	398465	-52.791	2072348	-52.79	573746
-52.791	159664	-52.791	203284	-52.792	386292	-52.792	1856400	-52.792	602404
-52.793	204742	-52.793	203916	-52.793	395980	-52.794	1647666	-52.793	639406
-52.794	211367	-52.794	204129	-52.795	433181	-52.796	1496022	-52.795	682382
-52.796	198810	-52.796	203723	-52.796	490090	-52.797	1426448	-52.796	731489
-52.798	153600	-52.798	202622	-52.798	554293	-52.799	1431988	-52.798	783371
-52.799	37239.8	-52.799	200806	-52.799	615800	-52.8	1466146	-52.799	831431
-52.801	-147603	-52.801	198309	-52.801	666777	-52.802	1452954	-52.801	867173
-52.802	-317033	-52.802	195172	-52.802	701599	-52.803	1342748	-52.802	882191
-52.804	-356785	-52.804	191433	-52.804	718944	-52.805	1169224	-52.804	875195
-52.805	-222170	-52.805	187107	-52.805	720377	-52.806	1032398	-52.805	857060
-52.807	18221.6	-52.807	182170	-52.807	707367	-52.808	1011708	-52.807	842029
-52.808	240965	-52.808	176611	-52.808	683534	-52.809	1103856	-52.808	833226
-52.81	364473	-52.81	170493	-52.81	657628	-52.811	1239534	-52.81	822462
-52.811	390448	-52.811	163993	-52.811	638504	-52.812	1340730	-52.811	804532
-52.813	370919	-52.813	157342	-52.813	627603	-52.814	1351684	-52.813	785062
-52.814	355502	-52.814	150744	-52.814	620785	-52.815	1246040	-52.814	772838
-52.816	366676	-52.816	144309	-52.816	615969	-52.817	1043268	-52.816	770122
-52.817	399149	-52.817	138079	-52.817	613516	-52.818	822190	-52.817	772023
-52.819	423829	-52.819	132058	-52.819	610630	-52.82	685864	-52.819	770849
-52.82	400229	-52.82	126300	-52.82	601433	-52.821	682058	-52.82	760687
-52.822	307676	-52.822	121002	-52.822	581898	-52.823	754756	-52.822	742543
-52.823	176346	-52.823	116531	-52.823	550019	-52.824	787382	-52.823	726170
-52.825	82440.1	-52.825	113266	-52.825	504125	-52.826	699156	-52.825	722544
-52.826	99789.9	-52.826	111353	-52.827	449308	-52.827	498744	-52.827	734437
-52.828	243383	-52.828	110471	-52.828	403715	-52.829	254680	-52.828	757798
-52.829	450199	-52.829	109924	-52.83	387669	-52.83	36548	-52.83	790617
-52.831	614813	-52.831	108887	-52.831	402119	-52.832	-111016	-52.831	834322
-52.832	658687	-52.832	106790	-52.833	424642	-52.834	-160358	-52.833	886426
-52.834	587140	-52.834	103482	-52.834	429950	-52.835	-101222	-52.834	937703
-52.836	488815	-52.836	99259.2	-52.836	409391	-52.837	44122	-52.836	976822
-52.837	467835	-52.837	94784.8	-52.837	369606	-52.838	223736	-52.837	993177
-52.839	554351	-52.839	90981.5	-52.839	321798	-52.84	386268	-52.839	977404
-52.84	667653	-52.84	88888.5	-52.84	279740	-52.841	505432	-52.84	929090
-52.842	671417	-52.842	89430.1	-52.842	261064	-52.843	578588	-52.842	867146
-52.843	484544	-52.843	93146.7	-52.843	278464	-52.844	613918	-52.843	824298
-52.845	160365	-52.845	100040	-52.845	326660	-52.846	629448	-52.845	823155
-52.846	-133908	-52.846	109610	-52.846	384526	-52.847	652358	-52.846	858484
-52.848	-229578	-52.848	120964	-52.848	433769	-52.849	706712	-52.848	905060
-52.849	-77193.1	-52.849	132972	-52.849	473491	-52.85	798070	-52.849	939408
-52.851	222212	-52.851	144435	-52.851	514395	-52.852	914442	-52.851	951377
-52.852	502317	-52.852	154268	-52.852	561822	-52.853	1035782	-52.852	940225
-52.854	656451	-52.854	161658	-52.854	608505	-52.855	1139796	-52.854	908184
-52.855	689862	-52.855	166173	-52.855	644241	-52.856	1197870	-52.855	860175
-52.857	665461	-52.857	167809	-52.857	667893	-52.858	1183210	-52.857	805133
-52.858	620332	-52.858	166945	-52.858	686477	-52.859	1087868	-52.858	753365
-52.86	545815	-52.86	164169	-52.86	704273	-52.861	935174	-52.86	713407
-52.861	431434	-52.861	160067	-52.861	716962	-52.862	773610	-52.861	694277
-52.863	295893	-52.863	154972	-52.863	716643	-52.864	648994	-52.863	708288
-52.864	163379	-52.864	148874	-52.865	698863	-52.865	574130	-52.865	763036
-52.866	30342.8	-52.866	141456	-52.866	664575	-52.867	522960	-52.866	845340
-52.867	-118757	-52.867	132360	-52.868	619974	-52.868	460834	-52.868	919161
-52.869	-263743	-52.869	121618	-52.869	576529	-52.87	383310	-52.869	950740
-52.87	-338981	-52.87	109944	-52.871	547283	-52.872	321182	-52.871	937737
-52.872	-286258	-52.872	98706.3	-52.872	538677	-52.873	311776	-52.872	906633
-52.874	-113520	-52.874	89477	-52.874	546268	-52.875	373438	-52.874	880196
-52.875	107475	-52.875	83511.6	-52.875	558754	-52.876	502854	-52.875	857522
-52.877	299104	-52.877	81375.1	-52.877	564173	-52.878	674894	-52.877	830512
-52.878	426382	-52.878	82924.5	-52.878	553294	-52.879	836366	-52.878	808941
-52.88	493453	-52.88	87505	-52.88	524091	-52.881	923122	-52.88	815450
-52.881	513338	-52.881	94285.6	-52.881	487049	-52.882	909450	-52.881	857619
-52.883	498275	-52.883	102559	-52.883	460644	-52.884	835334	-52.883	915748
-52.884	472583	-52.884	111919	-52.884	455936	-52.885	769396	-52.884	960471
-52.886	467987	-52.886	122141	-52.886	468059	-52.887	749274	-52.886	976153
-52.887	488728	-52.887	132940	-52.887	486161	-52.888	767084	-52.887	965934
-52.889	493201	-52.889	143740	-52.889	505947	-52.89	799810	-52.889	941179
-52.89	434614	-52.89	153715	-52.89	525596	-52.891	831442	-52.89	911129
-52.892	323857	-52.892	162034	-52.892	535403	-52.893	851518	-52.892	879856
-52.893	230998	-52.893	168206	-52.893	523879	-52.894	864686	-52.893	848562
-52.895	209684	-52.895	172282	-52.895	494320	-52.896	903172	-52.895	818920
-52.896	234264	-52.896	174849	-52.896	464079	-52.897	1009124	-52.896	793354
-52.898	234055	-52.898	176754	-52.898	444811	-52.899	1192320	-52.898	772124
-52.899	186218	-52.899	178801	-52.899	433203	-52.9	1419448	-52.899	753129
-52.901	148711	-52.901	181455	-52.901	425026	-52.902	1643780	-52.901	737135
-52.902	190671	-52.902	184730	-52.903	426103	-52.903	1824788	-52.903	731120
-52.904	309190	-52.904	188223	-52.904	440156	-52.905	1917166	-52.904	742572
-52.905	434229	-52.905	191327	-52.906	455034	-52.906	1882712	-52.906	771070
-52.907	505892	-52.907	193481	-52.907	455215	-52.908	1736090	-52.907	809508
-52.908	523625	-52.908	194344	-52.909	445130	-52.91	1558674	-52.909	853234
-52.91	519076	-52.91	193815	-52.91	445791	-52.911	1436110	-52.91	902810
-52.912	506420	-52.912	191951	-52.912	465999	-52.913	1394098	-52.912	955506
-52.913	477466	-52.913	188867	-52.913	488824	-52.914	1408266	-52.913	998369
-52.915	433773	-52.915	184727	-52.915	491524	-52.916	1459612	-52.915	1.01505e+06
-52.916	399471	-52.916	179780	-52.916	469994	-52.917	1540320	-52.916	999511
-52.918	395265	-52.918	174397	-52.918	436903	-52.919	1621856	-52.918	960220
-52.919	411675	-52.919	169052	-52.919	405059	-52.92	1656788	-52.919	910991
-52.921	419306	-52.921	164225	-52.921	382954	-52.922	1628630	-52.921	861701
-52.922	405077	-52.922	160354	-52.922	380902	-52.923	1572642	-52.922	819892
-52.924	392272	-52.924	157778	-52.924	406968	-52.925	1530958	-52.924	795979
-52.925	420503	-52.925	156708	-52.925	452952	-52.926	1504124	-52.925	798415
-52.927	503296	-52.927	157138	-52.927	493782	-52.928	1458650	-52.927	822101
-52.928	604246	-52.928	158735	-52.928	507422	-52.929	1370028	-52.928	848656
-52.93	657603	-52.93	160804	-52.93	492950	-52.931	1250918	-52.93	863681
-52.931	617992	-52.931	162511	-52.931	465742	-52.932	1149242	-52.931	870098
-52.933	493883	-52.933	163192	-52.933	438711	-52.934	1125292	-52.933	879096
-52.934	335281	-52.934	162636	-52.934	413164	-52.935	1209320	-52.934	891815
-52.936	194802	-52.936	161081	-52.936	386495	-52.937	1365176	-52.936	898555
-52.937	104916	-52.937	158987	-52.937	363495	-52.938	1509906	-52.937	895089
-52.939	81696.1	-52.939	156818	-52.939	356537	-52.94	1586348	-52.939	889949
-52.94	126028	-52.94	154897	-52.941	375382	-52.941	1612188	-52.941	891860
-52.942	208249	-52.942	153366	-52.942	418807	-52.943	1640600	-52.942	897554
-52.943	269034	-52.943	152146	-52.944	476321	-52.944	1681510	-52.944	897541
-52.945	264500	-52.945	150929	-52.945	535529	-52.946	1684230	-52.945	888618
-52.946	216858	-52.946	149286	-52.947	585665	-52.948	1598664	-52.947	874337
-52.948	200222	-52.948	146881	-52.948	617049	-52.949	1433790	-52.948	856365
-52.95	260282	-52.95	143641	-52.95	624222	-52.951	1252498	-52.95	832299
-52.951	356573	-52.951	139751	-52.951	612532	-52.952	1126008	-52.951	800781
-52.953	400066	-52.953	135467	-52.953	596588	-52.954	1096592	-52.953	763231
-52.954	346644	-52.954	130936	-52.954	587463	-52.955	1162496	-52.954	721134
-52.956	240564	-52.956	126097	-52.956	583523	-52.957	1274636	-52.956	676715
-52.957	163557	-52.957	120745	-52.957	576570	-52.958	1361520	-52.957	636957
-52.959	151980	-52.959	114678	-52.959	562690	-52.96	1380858	-52.959	611951
-52.96	168731	-52.96	107801	-52.96	541350	-52.961	1359464	-52.96	607357
-52.962	147830	-52.962	100193	-52.962	508423	-52.963	1369276	-52.962	621879
-52.963	59548.1	-52.963	92154.2	-52.963	459697	-52.964	1456392	-52.963	652604
-52.965	-61634.1	-52.965	84229.2	-52.965	402379	-52.966	1588718	-52.965	697810
-52.966	-143021	-52.966	77192.4	-52.966	354036	-52.967	1675744	-52.966	751827
-52.968	-127505	-52.968	71845.5	-52.968	325788	-52.969	1638568	-52.968	802120
-52.969	-12105.3	-52.969	68834.3	-52.969	310694	-52.97	1468292	-52.969	838206
-52.971	155747	-52.971	68469.3	-52.971	292056	-52.972	1228328	-52.971	863676
-52.972	313328	-52.972	70746.7	-52.972	259197	-52.973	1004786	-52.972	894138
-52.974	415709	-52.974	75352.1	-52.974	213656	-52.975	846856	-52.974	940589
-52.975	449818	-52.975	81729.2	-52.975	165501	-52.976	742612	-52.975	996836
-52.977	439084	-52.977	89191.3	-52.977	129286	-52.978	645436	-52.977	1.04478e+06
-52.978	441207	-52.978	97068.2	-52.978	120256	-52.979	520536	-52.978	1.06957e+06
-52.98	518660	-52.98	104850	-52.98	147039	-52.981	367740	-52.98	1.06763e+06
-52.981	679416	-52.981	112166	-52.982	204522	-52.982	211696	-52.982	1.04255e+06
-52.983	839421	-52.983	118726	-52.983	274691	-52.984	83556	-52.983	999165
-52.984	866446	-52.984	124284	-52.985	335581	-52.986	20936	-52.985	943752
-52.986	687565	-52.986	128667	-52.986	372777	-52.987	69276	-52.986	886693
-52.988	363559	-52.988	131815	-52.988	387806	-52.989	261198	-52.988	839971
-52.989	54563.4	-52.989	133836	-52.989	398865	-52.99	582284	-52.989	809628
-52.991	-95123.8	-52.991	134993	-52.991	429784	-52.992	962426	-52.991	791275
-52.992	-54020	-52.992	135658	-52.992	491859	-52.993	1308962	-52.992	775212
-52.994	90547.8	-52.994	136110	-52.994	572928	-52.995	1553566	-52.994	757408
-52.995	210542	-52.995	136354	-52.995	645039	-52.996	1676468	-52.995	745188
-52.997	234642	-52.997	136119	-52.997	684592	-52.998	1695928	-52.997	749351
-52.998	193640	-52.998	135146	-52.998	687452	-52.999	1650386	-52.998	769870
-53	180613	-53	133488	-53	667076	-53.001	1585762	-53	792118
-53.001	257924	-53.001	131626	-53.001	640343	-53.002	1542270	-53.001	800780
-53.003	391340	-53.003	130251	-53.003	615638	-53.004	1540058	-53.003	796426
-53.004	472029	-53.004	129964	-53.004	592323	-53.005	1578904	-53.004	794704
-53.006	407306	-53.006	131114	-53.006	567547	-53.007	1650478	-53.006	809179
-53.007	199980	-53.007	133859	-53.007	539439	-53.008	1743074	-53.007	837448
-53.009	-46133.8	-53.009	138283	-53.009	503886	-53.01	1831820	-53.009	863767
-53.01	-192063	-53.01	144325	-53.01	452975	-53.011	1882640	-53.01	871652
-53.012	-154320	-53.012	151642	-53.012	382306	-53.013	1877752	-53.012	853951
-53.013	33786.8	-53.013	159536	-53.013	300376	-53.014	1828496	-53.013	816092
-53.015	234784	-53.015	167075	-53.015	227832	-53.016	1749736	-53.015	772697
-53.016	304831	-53.016	173398	-53.016	184145	-53.017	1637926	-53.016	737876
-53.018	217293	-53.018	178008	-53.018	173442	-53.019	1491072	-53.018	715505
-53.019	101230	-53.019	180775	-53.02	183133	-53.02	1336488	-53.02	700068
-53.021	137575	-53.021	181748	-53.021	197024	-53.022	1205774	-53.021	686572
-53.022	393790	-53.022	180925	-53.023	210348	-53.024	1090440	-53.023	675176
-53.024	752085	-53.024	178303	-53.024	231348	-53.025	957542	-53.024	665265
-53.025	999963	-53.025	174128	-53.026	268078	-53.027	817036	-53.026	652883
-53.027	994483	-53.027	169110	-53.027	316299	-53.028	732194	-53.027	641052
-53.029	754602	-53.029	164322	-53.029	362683	-53.03	747740	-53.029	646683
-53.03	423148	-53.03	160898	-53.03	397707	-53.031	837624	-53.03	685590
-53.032	155512	-53.032	159718	-53.032	421080	-53.033	945060	-53.032	749002
-53.033	27425.9	-53.033	161301	-53.033	436746	-53.034	1047346	-53.033	804246
-53.035	13746.1	-53.035	165766	-53.035	449462	-53.036	1152648	-53.035	823413
[truncated: 11,163 more rows]
