# Supplementary material for: The ribosome stabilizes partially folded intermediates of a nascent multi-domain protein
Source: Nat Chem. 2022 Aug 4;14(10):1165–73. doi: 10.1038/s41557-022-01004-0 (PMC7613651; doi:10.1038/s41557-022-01004-0)
Supplement: Source Data Extended Data Fig. 4 — Source data. [file 41557_2022_1004_MOESM13_ESM.xlsx]

## Sheet: Sheet1
		fractional populations
		U	±	I1	±	I2	±	N	±
	FLN5+34	0.142772	0.010227	0.334156	0.0502645	0.363393	0.0763141	0.159679	0.0205277
	FLN5+34 + 200 mM Glu/Arg	0.0393493	0.0368508	0.340149	0.14609	0.449471	0.173699	0.171031	0.0514994
	FLN5+34 + 400 mM Glu/Arg	0	0.0109027	0.421258	0.0527549	0.358241	0.285456	0.220501	0.0790139
	FLN5+47	0	0.0079192	0.204094	0.0225666	0.552279	0.0605326	0.243627	0.0187333
	FLN5+47 P742A	0	0.0617641	0	0.0617641	0.683755	0.0604328	0.316245	0.0197904
	FLN5+34 P742A	0.516394	0.0141668	0	0.0684779	0.362699	0.0830527	0.120908	0.0311296
	FLN5+42GS	0.0719049	0.0228305	0.376576	0.0739429	0.429501	0.0622905	0.122018	0.0178594
	FLN5∆6+47GS	0.642144	0.00597142	0.227758	0.0189346	0.130097	0.0184848	0	0.0189346
	FLN5+34 + 50 mM Mg2+	0.107655	0.020366	0.4067	0.0974383	0.357106	0.153655	0.128539	0.0410102
	FLN5+34 + 5 mM Mg2+	0.101328	0.0124325	0.446916	0.0979226	0.348783	0.208618	0.102973	0.033021
	FLN5+47 K646E/K680E	0.0467099	0.0467099	0.155707	0.155707	0.108997	0.108997	0.0653399	0.0653399
		linewidth / Hz
		U	±	I1	±	I2	±	N	±
	FLN5+34	25.9575	2.03179	375.809	53.3918	393.702	72.462	55.0198	6.73436
	FLN5+34 + 200 mM Glu/Arg	21.5526	29.8407	239.58	110.554	223.682	78.473	33.6428	11.2286
	FLN5+34 + 400 mM Glu/Arg	-10	0	155.826	23.1871	163.836	130.931	36.6158	13.2858
	FLN5+47			140.981	17.6983	177.558	16.5272	22.784	1.85538
	FLN5+47 P742A					184.392	14.0769	20.6718	1.56058
	FLN5+34 P742A	22.1612	0.7889			486.51	116.182	57.5243	22.0171
	FLN5+42GS	32.2312	11.2478	242.306	36.373	391.445	46.9338	34.8932	5.77152
	FLN5∆6+47GS	16.8343	0.227066	140.613	14.4029	304.489	70.905
	FLN5+34 + 50 mM Mg2+	24.9514	6.09582	399.665	101.174	242.643	100.855	39.937	14.4041
	FLN5+34 + 5 mM Mg2+	19.308	3.30435	385.785	101.496	224.666	170.221	36.2554	14.4009
	FLN5+47 K646E/K680E			149.125	26.571	211.107	23.8131	24.8806	2.11266
