# Supplementary material for: The ribosome stabilizes partially folded intermediates of a nascent multi-domain protein
Source: Nat Chem. 2022 Aug 4;14(10):1165–73. doi: 10.1038/s41557-022-01004-0 (PMC7613651; doi:10.1038/s41557-022-01004-0)
Supplement: Source Data Extended Data Fig. 5 — Source data. [file 41557_2022_1004_MOESM14_ESM.xlsx]

## Sheet: plots1
	R1p measurements of FLN5
	spin-lock time / s	relative intensity	±
	0	1	0.0106
	0.0005	0.9645	0.01
	0.001	0.9562	0.0099
	0.0015	0.9392	0.01
	0.002	0.929	0.0102
	0.003	0.9129	0.0104
	0.004	0.889	0.0101
	0.006	0.8572	0.01
	0.01	0.7735	0.0095
	0.015	0.6902	0.0091
	0.02	0.6108	0.0088
	0.03	0.4742	0.0083
	0.04	0.3886	0.0079
	0.06	0.2333	0.007
	0.08	0.162	0.0074
	0.1	0.0969	0.0065
	R1p measurements of FLN5+34	relative intensity
	spin-lock time / ms	U	±	I1	±	I2	±	N	±
	0	2.3144	0.5746	0.5396	0.5329	0.432	0.9575	1.5982	0.9575
	1	2.2833	0.4334	0.3158	0.4675	0.0078	0.6561	0.7511	0.6561
	10	1.732	0.3949	0.1509	0.3591	0.0888	0.3354	0.0084	0.3354

## Sheet: plots2
CEST isolated
	signal-to-noise
δsat / ppm	U (30 Hz)	U (60 Hz)	I (30 Hz)	I (60 Hz)
-68.6422	67.9195	68.4438	9.27182	9.64417
-63.076	67.9893	66.9304	7.93944	7.0581
-63.0495	66.9169	65.4432	7.30062	4.69232
-63.0229	65.1459	63.8709	7.33517	3.21773
-62.9963	67.5597	63.283	6.49031	6.60445
-62.9698	66.3502	64.5086	8.10645	6.81218
-62.9432	66.494	62.448	6.98375	6.523
-62.9166	65.6082	60.8907	7.22961	3.81756
-62.8901	65.8082	63.3681	6.6416	3.78622
-62.8635	64.9484	60.1528	5.38309	4.39576
-62.8369	66.4591	58.6729	6.04649	3.85599
-62.8103	64.0929	56.2204	5.35731	3.6647
-62.7838	64.4419	57.2032	5.46839	-0.112147
-62.7572	60.7473	57.8362	3.02631	0.596781
-62.7306	59.7772	56.8583	4.0231	1.06851
-62.7041	58.4708	52.9476	0.960431	-1.4504
-62.6775	56.1777	53.0897	0.937584	-0.986694
-62.6509	54.6706	52.3506	1.61391	-1.23083
-62.6244	55.1173	53.4297	0.725787	1.1469
-62.5978	57.4008	51.6346	0.731287	-0.387477
-62.5712	59.6927	53.5467	3.7208	1.58799
-62.5447	60.3766	54.5083	3.00483	0.244355
-62.5181	61.0649	54.7521	4.34272	2.59621
-62.4915	63.2144	55.761	3.12922	3.98266
-62.465	63.3333	56.5398	4.67506	4.12311
-62.4384	63.7338	57.9353	6.13665	1.18849
-62.4118	64.2778	57.543	6.09902	3.14749
-62.3852	64.6009	58.1153	6.76605	2.47915
-62.3587	65.0113	56.5763	6.88443	5.3915
-62.3321	65.5463	55.4598	7.62845	4.5954
-62.3055	62.8552	57.9049	6.33163	5.25553
-62.279	64.1172	54.9815	7.95386	6.91084
-62.2524	62.9597	55.3024	7.87523	5.66846
-62.2258	62.254	52.5728	7.98933	4.99112
-62.1993	63.3013	52.6645	6.52424	4.60127
-62.1727	62.9523	49.1225	7.35402	6.57509
-62.1461	62.4513	46.1458	6.81805	5.6477
-62.1196	59.6467	41.5867	5.27912	5.9408
-62.093	59.0002	39.8267	5.61382	5.62556
-62.0664	55.7993	36.2495	7.72886	4.17089
-62.0399	51.7991	31.9434	6.59715	3.5948
-62.0133	46.1376	25.9323	5.74929	4.44445
-61.9867	36.9006	17.2642	6.37374	2.82744
-61.9601	26.2949	8.63762	4.72064	4.01665
-61.9336	12.9127	4.17775	3.65335	3.32899
-61.907	1.21354	0.906303	3.78657	2.22539
-61.8804	3.35454	1.43374	2.81823	4.02509
-61.8539	15.2021	5.06599	3.7729	1.76045
-61.8273	30.7041	9.91105	5.08612	4.13495
-61.8007	40.2449	18.0297	7.30312	3.95429
-61.7742	48.9722	24.3194	7.97649	4.95335
-61.7476	53.2776	31.2216	6.59781	4.66747
-61.721	54.6815	37.2858	7.30842	4.36825
-61.6945	59.1126	42.4918	8.24723	5.86922
-61.6679	59.5747	45.7526	6.78158	4.99597
-61.6413	59.1977	49.651	7.37329	4.34016
-61.6148	62.3152	51.2458	6.41658	7.79353
-61.5882	62.6753	53.9142	8.35455	8.15275
-61.5616	64.2352	54.2777	7.59682	8.95549
-61.535	64.2205	57.3067	7.00644	7.70758
-61.5085	65.0213	57.0919	8.44836	7.66532
-61.4819	68.0645	58.8173	9.88633	8.24907
-61.4553	66.9711	59.3693	7.86994	6.94941
-61.4288	66.6994	60.3731	7.84916	8.77117
-61.4022	68.1235	61.6347	9.15178	7.13763
-61.3756	67.4211	62.4404	9.80752	7.52625
-61.3491	67.363	62.2579	8.51746	6.34533
-61.3225	67.8151	63.8749	8.50033	7.80155
-61.2959	67.1783	62.7775	9.42496	8.15393
-61.2694	68.7457	62.2012	9.72473	8.00877
-61.2428	68.4782	63.3857	8.45158	10.2258
-61.2162	67.1506	65.0087	9.80723	7.89639
-61.1897	67.0954	62.9229	8.36221	8.69526
-61.1631	66.6537	64.4474	8.21127	6.82938
-61.1365	67.8582	66.0876	7.87959	7.83122
-61.1099	67.3072	66.0398	9.51699	9.04957
-55.3578	68.1679	67.3291	7.50767	9.70363
