# Supplementary material for: The ribosome stabilizes partially folded intermediates of a nascent multi-domain protein
Source: Nat Chem. 2022 Aug 4;14(10):1165–73. doi: 10.1038/s41557-022-01004-0 (PMC7613651; doi:10.1038/s41557-022-01004-0)
Supplement: Source Data Extended Data Fig. 6 — Source data. [file 41557_2022_1004_MOESM15_ESM.xlsx]

## Sheet: Sheet1
F675tfmF		A694tfmF		Y715tfmF		Y727tfmF
residue	CSP / ppm	residue	CSP / ppm	residue	CSP / ppm	residue	CSP / ppm
645	0.00696991	645	0.0133508	645	0.049581	645	0.202558
648	0.0104859	648	0.0105923	650	0.0412159	648	0.00136966
650	0.026892	650	0.0255716	654	0.131049	650	0.00415414
654	0.0300419	653	0.0243931	657	0.0531915	653	0.00234942
655	0.0228094	654	0.0254955	660	0.0669525	654	0.00516608
657	0.0685898	655	0.0177106	661	0.0432009	655	0.00952838
660	0.0260781	657	0.0290052	663	0.0485323	657	0.0172767
661	0.0196133	660	0.0182777	664	0.0209513	660	0.108634
663	0.0163205	661	0.0226846	665	0.0375092	661	0.0830423
664	0.0243261	663	0.0120064	666	0.036021	663	0.166532
665	0.00606094	664	0.0189558	668	0.0374765	664	0.3968
666	0.0196782	665	0.0144441	670	0.0450253	665	0.0742063
668	0.0249457	666	0.0234566	671	0.0561206	666	0.171229
670	0.00578512	668	0.0251305	672	0.0493333	668	0.0705784
671	0.00875768	670	0.00606	673	0.0156174	670	0.0529286
672	0.0365963	671	0.0173938	679	0.352432	671	0.0864128
673	0.0618978	672	0.0308244	681	0.151825	672	0.0170266
674	0.107945	673	0.0199844	683	0.164472	673	0.0136191
676	0.145562	674	0.0060434	684	0.0798871	674	0.00486911
677	0.0466627	675	0.00738253	685	0.196523	675	0.00448366
678	0.0204023	676	0.0129583	686	0.418843	676	0.0184263
679	0.0208808	677	0.0150722	688	0.720021	677	0.00958957
680	0.00231824	678	0.0176257	689	0.102586	678	0.00320425
681	0.0078641	679	0.0209633	692	0.0648919	679	0.00277261
682	0.0102364	680	0.00278045	693	0.126128	680	0.00616981
683	0.0122632	681	0.0140589	694	0.0538351	681	0.00268939
684	0.0111994	682	0.0130865	697	0.0502875	682	0.0207569
685	0.0191559	683	0.00986008	700	0.0428407	683	0.00731714
686	0.0147843	684	0.0165166	701	0.0398364	684	0.00558794
687	0.0157253	685	0.0100017	702	0.0533016	685	0.00445447
688	0.00301966	686	0.0162446	703	0.0408179	686	0.00360573
689	0.0198706	687	0.014513	704	0.0599998	687	0.00452823
691	0.016696	688	0.00420716	706	0.0965586	688	0.0213417
692	0.00892226	689	0.00233439	707	0.0675419	689	0.00787915
693	0.0165239	691	0.0689296	708	0.160236	691	0.0188525
694	0.025523	692	0.0721646	709	0.0479658	692	0.0329217
695	0.0148631	696	0.106803	710	0.0840015	693	0.0631018
696	0.00356044	697	0.0736892	711	0.0667249	694	0.0615464
697	0.00304026	700	0.0441487	712	0.0387045	695	0.0246762
700	0.0149658	701	0.0283092	713	0.275567	696	0.00341929
701	0.0158102	702	0.0137686	716	0.448259	700	0.121699
702	0.00501464	703	0.053937	718	0.0731337	701	0.152554
703	0.016038	704	0.0208067	719	0.0559618	706	0.047085
704	0.00420656	706	0.0276397	720	0.0316232	707	0.0140949
706	0.00737268	707	0.014164	721	0.0415498	708	0.00473559
707	0.00771386	708	0.00775455	724	0.0411502	709	0.00809912
708	0.00728562	709	0.00742725	725	0.0233355	710	0.00765066
709	0.0125205	710	0.00695847	726	0.0486155	711	0.00479435
710	0.00829136	711	0.0225075	727	0.0504991	712	0.00407211
711	0.025664	712	0.0227529	728	0.0492155	713	0.0058451
712	0.0148086	713	0.0148541	729	0.0418412	714	0.00552008
713	0.0214119	715	0.00921384	730	0.030806	715	0.0112507
714	0.0534032	716	0.00555618	731	0.0854832	716	0.0131196
716	0.0478657	717	0.00996441	732	0.0305761	717	0.00699992
717	0.00836176	718	0.0132211	734	0.186227	719	0.0720904
718	0.0113758	719	0.0126898	735	0.0530485	720	0.070907
719	0.0205886	720	0.00917106	736	0.083387	725	0.0714536
720	0.0154862	721	0.0277138	741	0.0657649	726	0.102382
721	0.0222785	724	0.0129514	743	0.0460185	731	0.0447824
724	0.0136987	725	0.0242351	744	0.0444092	732	0.0053839
725	0.0192429	726	0.0293451	745	0.0530186	733	0.0145861
726	0.0181582	727	0.0180313	747	0.0486219	735	0.0141715
727	0.0102329	728	0.00719169	748	0.0250741	736	0.00732
728	0.00907085	729	0.0917592	749	0.047383	738	0.00637923
729	0.0241147	730	0.0865083			741	0.0177628
730	0.0039616	731	0.273566			743	0.0955329
731	0.0163073	732	0.158549			745	0.303956
732	0.0153133	733	0.139897			747	0.279026
733	0.0169838	734	0.164256			749	0.0410894
734	0.00414574	735	0.183596			750	0.030399
735	0.00588775	736	0.0652409
736	0.0270117	741	0.0264458
741	0.0180784	743	0.053117
743	0.0156059	744	0.0288487
744	0.00758858	745	0.00407979
745	0.00800943	746	0.00745704
746	0.0218598	747	0.0129004
747	0.0163145	748	0.0156848
748	0.0335616	749	0.0135404
749	0.012898	750	0.0387858
750	0.0407393
