# Supplementary material for: The ribosome stabilizes partially folded intermediates of a nascent multi-domain protein
Source: Nat Chem. 2022 Aug 4;14(10):1165–73. doi: 10.1038/s41557-022-01004-0 (PMC7613651; doi:10.1038/s41557-022-01004-0)
Supplement: Source Data Extended Data Fig. 8 — Source data. [file 41557_2022_1004_MOESM17_ESM.xlsx]

## Sheet: Sheet1
	contact probability
residue	45_1_I2_C	45_1_I2_N	45_1_N_C	45_1_N_N	45_2_I2_C	45_2_I2_N	45_2_N_C	45_2_N_N	47_I2_C	47_2_I2_N	47_2_N_C	47_2_N_N
646	0	0.667	0	1	0	1	0	1	0	1	0	0.8
647	0	0.667	0	1	0	1	0	1	0	1	0	0.2
648	0	0.667	0	0.75	0	0.5	0	1	0	0.75	0	0
649	0	0.667	0	0.5	0	0	0	0.333	0	0	0	0
650	0	0	0	0	0	0	0	0.333	0	0.75	0	0
651	0	0	0	0	0	0	0	0.333	0	0	0	0
652	0	0.333	0	0	0	0.5	0	0.5	0	0.25	0	0.2
653	0	0	0	0	0	0.5	0	0.333	0	0.5	0	0.2
654	0	0	0	0	0	0	0	0.333	0	0	0	0.2
655	0	0	0	0	0	0	0	0	0	0	0	0.2
656	0	0	0	0	0	0	0	0	0	0	0	0
657	0.286	0	0.167	0	0.125	0	0.25	0.5	0	0	0	0
658	0.286	0	0.5	0	0.25	0	0.75	0.167	0	0	0	0
659	0.429	0	0.667	0	0.5	0	1	0	0	0	0.6	0
660	0.286	0	0.167	0	0.125	0	0.75	0	0	0	0.4	0
661	0.143	0	0	0	0.5	0	0.5	0	0	0	0	0
662	0.429	0	0.667	0	0.75	0	1	0.333	0.333	0	0.4	0
663	0.429	0	0.667	0	0.625	0	1	0	0.333	0	0.8	0
664	0.429	0	0.667	0	0.5	0	0.75	0	0.667	0	0.8	0
665	0.571	0	0.667	0	0.75	0	0.5	0	0.667	0	1	0
666	0.571	0	0.5	0	0.625	0	1	0	0.5	0	1	0
667	0.714	0	0.333	0	0.875	0	1	0	0.333	0	1	0
668	0.571	0	0.5	0	0.625	0	0.75	0	0.333	0	1	0
669	0.429	0	0.333	0	0.375	0	0.75	0	0.167	0	0.8	0
670	0.143	0	0	0	0.375	0	0.75	0	0.167	0	0.6	0
671	0.143	0	0	0	0.25	0	0.75	0	0	0	0.4	0
672	0.143	0	0	0	0.125	0	0.75	0	0	0	0	0
673	0	0	0	0	0.125	0	0	0	0	0	0	0
674	0	0	0	0	0	0	0	0	0	0	0	0
675	0	0	0	0	0	0	0	0.333	0	0	0	0.6
676	0	0	0	0	0	0	0	0	0	0	0	0.6
677	0	0	0	0	0	0	0	0.167	0	0	0	0.8
678	0	0	0	0	0	0.5	0	0.667	0	0	0	0.2
679	0	0.667	0	0	0	1	0	1	0	0.75	0	0.2
680	0	0.667	0	0.5	0	1	0	0.667	0	0.75	0	0.4
681	0	0.333	0	0	0	0.5	0	0.667	0	0.75	0	0.8
682	0	0.333	0	0	0	0.5	0	1	0	0	0	1
683	0	0	0	0	0	0	0	0.5	0	0.25	0	1
684	0	0	0	0.5	0	0	0	0.5	0	0	0	0.8
685	0	0.333	0	1	0	0	0	0.833	0	0.25	0	1
686	0	0.333	0	1	0	0	0	0.667	0	0.25	0	1
687	0	0.667	0	1	0	0	0	0.667	0	0.25	0	1
688	0	0.667	0	1	0	1	0	0.667	0	0	0	0.8
689	0	0.667	0	1	0	1	0	0.333	0	0	0	0
690	0	0.667	0	1	0	1	0	0.333	0	0	0	0
691	0	0	0	0	0	1	0	0.333	0	0	0	0
692	0.286	0	0.333	0.25	0	1	0	0.333	0	0	0	0
693	0	0	0	0	0	0	0	0	0	0	0	0
694	0.429	0	0.333	0	0	0.5	0	0.333	0	0	0	0
695	0.143	0	0.333	0	0	0	0	0.333	0.167	0	0	0
696	0.429	0	0.333	0	0.5	0	0.25	0.333	0.667	0	0	0
697	0.571	0	0.333	0	0	0	0.25	0	1	0	0.6	0
698	0.571	0	0.333	0	0.875	0	0.25	0	0.833	0	0.4	0
699	0.714	0	0.5	0	0.875	0	1	0	1	0	0.4	0
700	0.571	0	0.333	0	0.5	0	0.25	0.167	1	0	0.4	0
701	0.571	0	0.333	0	0.5	0	0.25	0	1	0	0.8	0
702	0.571	0	0.333	0	0.625	0	0.25	0.333	0.833	0	0.8	0
703	0.429	0	0.333	0	0.25	0	0.25	0	0.667	0	0.6	0
704	0.571	0.667	0.333	0.25	0.25	0	0.25	0	0.5	0	0.6	0
705	0.286	0	0	0.5	0.25	0	0	0	0	0	0.4	0
706	0.286	0.667	0	0.75	0.375	0	0	0.5	0	0	0	0
707	0.143	0.333	0	0.5	0.125	0	0	0.667	0	0	0	0
708	0	0	0	1	0.125	0	0	0.667	0	0	0	0.4
709	0	0.667	0	1	0	0	0	0.667	0	0	0	0.8
710	0	0.667	0	1	0.125	0	0	0.5	0	0	0	1
711	0	0.667	0	1	0	0	0	0.5	0	0.25	0	1
712	0	0	0	0.75	0	0	0	0.167	0	0.25	0	1
713	0	0	0	0.75	0	0	0	0.167	0	0	0	1
714	0	0	0	0.75	0	0	0	0.333	0	0	0	0.6
715	0	0	0	0.75	0	0	0	0	0	0	0	0.6
716	0	0	0	0.25	0.25	0	0	0.333	0	0	0	0.2
717	0	0	0	0	0	0	0	0.333	0	0	0	0
718	0	0	0	0.25	0.5	0	0.25	0.333	0.167	0	0	0
719	0.286	0	0	0	0.375	0	0.5	0	0.167	0	0.6	0
720	0.429	0	0.333	0	0.375	0	0.5	0	0.333	0	0.8	0
721	0.571	0	0.333	0	0	0	0.5	0	0.333	0	1	0
722	0.429	0	0.333	0	0.75	0	0.75	0	0.333	0	1	0
723	0.714	0	0.333	0	0.75	0	0.75	0	0.833	0	1	0
724	0.429	0	0.833	0	0.75	0	0	0	0.833	0	0.2	0
725	0.286	0	0.667	0	1	0	0	0	1	0	0.4	0
726	0.286	0	0.667	0	0.5	0	0	0	0.667	0	0.2	0
727	0.286	0	0	0	0.5	0	0	0	0.667	0	0	0
728	0	0	0	0	0.5	0	0.25	0	0.667	0	0	0
729	0	0	0	0	0.125	0	0	0	0	0	0	0
730	0	0	0	0	0.5	1	0.25	0	0	0	0	0
731	0	0	0	0	0	0	0	0	0	0	0	0
732	0	0	0	0	0.375	0.5	0	0	0	0	0	0
733	0.286	0	0	0	0	1	0	0	0	0	0	0
734	0.429	0.333	0	0	0.25	1	0	0.167	0	0	0	0
735	0.429	0	0	0	0.5	1	0.25	0.333	0	0	0	0
736	0.429	0	0	0	0.375	0.5	0	0.667	0	0	0	0
737	0	0	0	0	0.5	0.5	0.25	0.667	0	0	0	0
738	0	0	0	0	0	0.5	0	0.333	0	0	0	0
739	0	0	0	0	0	0.5	0	0.333	0	0	0	0.2
740	0	0	0	0	0	0	0	0.333	0	0	0	0
741	0	0	0	0	0.375	0.5	0.25	0.333	0	0	0	0
742	0	0	0	0	0.5	0.5	0.25	0	0	0	0	0
743	0	0.333	0	0	0.5	0	0.25	0	0.5	0	0	0
744	0.286	0.333	0	0	0.625	0	0.25	0	0.667	0	0	0
745	0.143	0.333	0.667	0	0.625	0	0.25	0	0.5	0	0	0
746	0.143	0.333	0.667	0	0.625	0.5	0.25	0	0.667	0	0	0
747	0.143	0.333	0.667	0	0.875	0.5	0.25	0	0.667	0	0.6	0
748	0.286	0.333	0.667	0	1	0.5	1	0	0.833	0.75	1	0
749	0.429	0.333	1	0	0.75	0.5	0.75	0	0.833	0.75	1	0
750	0.429	0	1	0	0.875	1	1	0	0.833	1	1	0
751	0.429	0.333	1	0	1	1	1	0	1	1	1	0
752	0.429	0.333	1	0	1	1	1	0	1	1	1	0
753	0.429	0.667	1	0	1	1	1	0.167	1	1	1	0
754	0.286	1	1	0	1	1	1	0.5	1	1	1	0
755	0.714	1	1	0.25	0.75	0.5	1	0.333	1	1	1	0
756	0.857	1	1	0.25	0.875	1	0.75	0.5	1	1	1	0.4
757	0.857	1	0.333	0.25	0.875	0.5	0.75	0.667	1	1	1	0.6
758	1	1	0.667	0.75	0.75	1	1	0.833	1	1	1	0.8
759	0.857	1	0.833	0.75	0.875	1	1	1	1	1	1	1
760	1	1	1	0.75	0.625	1	1	1	1	1	1	1
761	1	1	1	1	1	0.5	1	0.667	1	1	1	1
762	1	1	1	0.75	1	1	0.75	0.5	1	1	1	1
763	0.857	1	1	1	1	1	1	0.333	1	1	1	1
764	1	1	1	0.75	0.875	1	0.75	0.833	1	1	1	1
765	1	1	1	1	1	1	0.75	0.833	1	1	1	1
766	1	1	1	1	0.875	1	1	1	1	1	1	1
767	1	1	1	1	1	1	1	0.667	1	1	1	1
768	1	1	1	1	1	1	1	1	1	1	1	1
769	1	1	1	1	1	1	1	1	1	1	1	1
770	1	1	1	1	1	1	1	1	1	1	1	1
771	1	1	1	1	1	1	1	1	1	1	1	1
772	1	1	1	1	1	1	1	1	1	1	1	1
773	1	1	1	1	1	1	1	1	1	1	1	1
774	1	1	1	1	1	1	1	1	1	1	1	1
775	1	1	1	1	1	1	1	1	1	1	1	1
776	1	1	1	1	1	1	1	1	1	1	1	1
777	1	1	1	1	1	1	1	1	1	1	1	1
778	1	1	1	1	1	1	1	1	1	1	1	1
779	1	1	1	1	1	1	1	1	1	1	1	1
780	1	1	1	1	1	1	1	1	1	1	1	1
781	1	1	1	1	1	1	1	1	1	1	1	1
782	1	1	1	1	1	1	1	1	1	1	1	1
783	1	1	1	1	1	1	1	1	1	1	1	1
784	1	1	1	1	1	1	1	1	1	1	1	1
785	1	1	1	1	1	1	1	1	1	1	1	1
786	1	1	1	1	1	1	1	1	1	1	1	1
787	1	1	1	1	1	1	1	1	1	1	1	1
788	1	1	1	1	1	1	1	1	1	1	1	1
789	1	1	1	1	1	1	1	1	1	1	1	1
790	1	1	1	1	1	1	1	1	1	1	1	1
791	1	1	1	1	1	1	1	1	1	1	1	1
792	1	1	1	1	1	1	1	1	1	1	1	1
793	1	1	1	1	1	1	1	1	1	1	1	1
794	1	1	1	1	1	1	1	1	1	1	1	1
									1	1	1	1
									1	1	1	1
