# Supplementary material for: The ribosome stabilizes partially folded intermediates of a nascent multi-domain protein
Source: Nat Chem. 2022 Aug 4;14(10):1165–73. doi: 10.1038/s41557-022-01004-0 (PMC7613651; doi:10.1038/s41557-022-01004-0)
Supplement: Source Data Extended Data Fig. 9 — Source data. [file 41557_2022_1004_MOESM18_ESM.xlsx]

## Sheet: Sheet1
	FLN5+X	∆GU-N or bound / kcal/mol	±	∆GI1-N or bound / kcal/mol	±	∆GI2-N or bound / kcal/mol	±
	21	-1.982		-1.032		-1.032
	28	-1.599		-0.953		-0.953
	31	-0.874	0.151	-0.547	0.208	-0.425	0.214
	34	0.066	0.087	-0.437	0.117	-0.487	0.146
	37	0.493	0.13	-0.04	0.173	-0.422	0.11
	42	0.906	0.216	0.194	0.225	-0.366	0.116
	47	2.029		0.105	0.08	-0.485	0.079
	55			0.194	0.071	-0.323	0.072
	67			0.782	0.102	0.496	0.329
	110			1.101		1.312
