# Supplementary material for: The ribosome stabilizes partially folded intermediates of a nascent multi-domain protein
Source: Nat Chem. 2022 Aug 4;14(10):1165–73. doi: 10.1038/s41557-022-01004-0 (PMC7613651; doi:10.1038/s41557-022-01004-0)
Supplement: Source Data Extended Data Fig. 10 — Source data. [file 41557_2022_1004_MOESM19_ESM.xlsx]

## Sheet: Sheet1
		fractional populations
		U	±	I1	±	I2	±	N	±
	FLN5+34	0.142772	0.010227	0.334156	0.0502645	0.363393	0.0763141	0.159679	0.0205277
	FLN4+FLN5+34	0.0727443	0.00888796	0.550743	0.0596687	0.248904	0.0863186	0.127609	0.0376377
	FLN5+42	0.0570825	0.0200958	0.1901	0.0699887	0.489119	0.083784	0.263699	0.0253449
	FLN5+42GS	0.0689719	0.011486	0.494947	0.0399804	0.319403	0.0494569	0.116678	0.0160754
		linewidth / Hz
		U	±	I1	±	I2	±	N	±
	FLN5+34	25.9575	2.03179	375.809	53.3918	393.702	72.462	55.0198	6.73436
	FLN4+FLN5+34	8.40791	0.972406	330.751	21.4448	362.165	88.9467	50.4349	7.75344
	FLN5+42	20.1687	10.8411	254.689	108.497	154.767	26.4119	19.4918	2.25181
	FLN5+42GS	13.0595	2.85744	191.962	14.6861	254.407	35.4608	26.5993	4.62341
